# Supplementary material for: The impacts of agroforestry on agricultural productivity, ecosystem services, and human well‐being in low‐and middle‐income countries: An evidence and gap map
Source: Campbell Syst Rev. 2019 Dec 23;16(1):e1066. doi: 10.1002/cl2.1066 (PMC8356334; doi:10.1002/cl2.1066)
Supplement: Supplementary file 1 — Supplementary information [file CL2-16-e1066-s001.xlsm]

## Sheet: Compile_FINAL_EGM Data Extracti
ID	Reviewer	Date of Assessment	Reference information	Publication type	Author(s)	Year of publication	Title	Journal / Book title	Volume	Affiliation of first author	Country of first author affiliation	Funding	Study description	Multicomponent intervention	Intervention type(s)	Multiple practices	Practice type(s) (general)	Practice type(s) (specific)	Study country/ies	Study location(s)	Type of ecoregion	Quasi-experimental methods used (if appropiate)	Sample size	Sample unit	Other outcome influences	Comparator	Comparator type	Disaggregation based on gender?	Disaggregation based on socio-economic level?	Disaggregation based on race/ethnicity?	Disaggregation based on literacy/educational level?	Type of outcome	Subtype of outcomes	Group examined for outcome	Indicator variables used to measure outcomes	Outcome data type	Direction of the outcome	Oucome direction notes	Are there any mechanisms in the study stated as linking the intervention to the outcome?	Stated mechanism	Stated type of model	How is the model employed
31936694	SB	2018-05-23	Moore JH ; Sittimongkol S ; Campos-Arceiz A ; Sumpah T ; Eichhorn MP. (2016) Fruit gardens enhance mammal diversity and biomass in a Southeast Asian rainforest. Biological Conservation 194 (2016) 132–138	Journal article	Moore JH ; Sittimongkol S ; Campos-Arceiz A ; Sumpah T ; Eichhorn MP	2016	Fruit gardens enhance mammal diversity and biomass in a Southeast Asian rainforest	Biological Conservation	194	University of Nottingham	UK	N/A	This study compares the abundance of biodiversity in terms of terrestrial mammalian frugivores between indigenous fruit tree production systems and natural forests.	No	None	No	Agrisilvicultural	Tree gardens	Malaysia	Krau Wildlife Reserve, Pahang	Tropical	None	15	Plots	Fruit abundance in treatment versus control plots	Primary forest	Spatial	No	No	No	No	Ecosystem services	Reg & Main - Physical, chemical, biological cond.	N/A	Mammalian frugivore diversity in terms size and species	Quantitative	Positive	Fruit gardens within this rainforest reserve attracted a greater diversity and biomass of terrestrial frugivorous mammals compared to control plots. This can be attributed to a higher density of fruiting trees; a positive correlation was found between number of fruiting trees and mammal biomass. Although mammal species richness and overall abundance did not differ between fruit gardens and contro…	No	N/A	Not applicable	Not applicable
32376848	SB	2018-05-23	Moreira F M. de S; Nobrega R S. A; Jesus E da C; Ferreira D F; Perez D V. (2009). Differentiation in the fertility of inceptisols as related to land use in the upper Solimoes river region, western Amazon. Science of the Total Environment. 408: 349–355	Journal article	Moreira F M. de S; Nobrega R S. A; Jesus E da C; Ferreira D F; Perez D V.	2009	Differentiation in the fertility of inceptisols as related to land use in the upper Solimoes river region, western Amazon. Science of the Total Environment	Science of the Total Environment	408	Universidade Federal de Lavras (UFLA)	Brazil	Coordinated by the Tropical Soil Biology and Fertility Institute of CIAT (TSBF-CIAT) with co-?nancing from the Global Environmental Facility (GEF), and implementation support from the United Nations Environment Program (UNEP)	The objective of this study was to evaluate changes in soil fertility of representative land use systems (LUSs) in the Upper Solimões region, namely: primary rainforest, old secondary forest, young secondary forest, agroforestry, pasture and agriculture.	No	None	No	Agrisilvicultural	Trees integrated in crop fields	Brazil	Upper Solimões river basin, western Amazon	Tropical	None	98	Geo-referenced (GPS) sampling points (SP)	N/A	Multiple	Spatial	No	No	No	No	Ecosystem services	Reg & Main - Physical, chemical, biological cond.	N/A	22 soil attributes	Quantitative	Mixed	Agroforestry had intermediate outcomes, performing worse than primary and secondary forest for soil fertility, but better than agriculture and pasture	No	N/A	Not applicable	Not applicable
32374627	SB	2018-05-23	Moreno-Calles A I, Casas A, Garcia-Frapolli E, and Torres-Garcia I. (2012). Traditional agroforestry systems of multi-crop "milpa" and "chichipera" cactus forest in the arid Tehuacan Valley, Mexico: their management and role in people's subsistence.. Agroforestry Systems, 84(2), pp..	Journal article	Moreno-Calles A I; Casas A ; Garcia-Frapolli E ; Torres-Garcia I ;	2012	Traditional agroforestry systems of multi-crop "milpa" and "chichipera" cactus forest in the arid Tehuacan Valley, Mexico: their management and role in people's subsistence.	Agroforestry Systems	84	Centro de Investigaciones en Ecosistemas, Universidad Nacional Autonoma de Mexico (UNAM)	Mexico	CONACYT (project CB-2008-01-103551), DGAPA, UNAM, Mexico (project IN205111-3), and the Millenium Seed Bank project of the Royal Kew Gardens, UK	This study aimed at: (1) characterizing agricultural, silvicultural and livestock components of the milpa and chichipera agroforestry systems (AFS) and plant management practices associated to these components; (2) identifying the ecological economic, and social benefits of chichipera AFS; and (3) analyzing principal causes of changes in this AFS, their possible ecological and socio-economic cons…	No	None	No	Agrosilvopastoral	Integrated production of animals, crops, and wood	Mexico	San Luis Atolotitlan, Puebla, Tehuacan Valley	Tropical	None	100	parcels	N/A	Multiple	Spatial	No	No	No	No	Agricultural productivity	Profitability	N/A	ethnobotanical interviews documenting people’s perception on economic value; utilitarian value (or direct use value) based on information on plants use and on amounts of useful forest products (fruits, seeds, branches, and firewood were performed) available in the system estimated from vegetation sampling.	Both	Positive	Low- to medium- shade agroforestry systems performed better than agriculture and forests, high-shade agroforestry systems performed worse than agriculture but better than forests	No	N/A	Not applicable	Not applicable
32374627	SB	2018-05-23	Moreno-Calles A I, Casas A, Garcia-Frapolli E, and Torres-Garcia I. (2012). Traditional agroforestry systems of multi-crop "milpa" and "chichipera" cactus forest in the arid Tehuacan Valley, Mexico: their management and role in people's subsistence. Agroforestry Systems, 84(2), pp..	Journal article	Moreno-Calles A I; Casas A ; Garcia-Frapolli E ; Torres-Garcia I ;	2012	Traditional agroforestry systems of multi-crop "milpa" and "chichipera" cactus forest in the arid Tehuacan Valley, Mexico: their management and role in people's subsistence.	Agroforestry Systems	84	Centro de Investigaciones en Ecosistemas, Universidad Nacional Autonoma de Mexico (UNAM)	Mexico	CONACYT (project CB-2008-01-103551), DGAPA, UNAM, Mexico (project IN205111-3), and the Millenium Seed Bank project of the Royal Kew Gardens, UK	This study aimed at: (1) characterizing agricultural, silvicultural and livestock components of the milpa and chichipera agroforestry systems (AFS) and plant management practices associated to these components; (2) identifying the ecological economic, and social benefits of chichipera AFS; and (3) analyzing principal causes of changes in this AFS, their possible ecological and socio-economic cons…	No	None	No	Agrosilvopastoral	Integrated production of animals, crops, and wood	Mexico	San Luis Atolotitlan, Puebla, Tehuacan Valley	Tropical	None	100	parcels	N/A	Agriculture	Spatial	No	No	No	No	Human well-being	Cultural and subjective well-being	N/A	ethnobotanical interviews documenting people’s perception on social value; intrinsic value (also called nonuse value), which includes social, cultural, aesthetic and ethic aspects	Both	Positive		No	N/A	Not applicable	Not applicable
32374627	SB	2018-05-23	Moreno-Calles A I, Casas A, Garcia-Frapolli E, and Torres-Garcia I. (2012). Traditional agroforestry systems of multi-crop "milpa" and "chichipera" cactus forest in the arid Tehuacan Valley, Mexico: their management and role in people's subsistence. Agroforestry Systems, 84(2), pp..	Journal article	Moreno-Calles A I; Casas A ; Garcia-Frapolli E ; Torres-Garcia I ;	2012	Traditional agroforestry systems of multi-crop "milpa" and "chichipera" cactus forest in the arid Tehuacan Valley, Mexico: their management and role in people's subsistence.	Agroforestry Systems	84	Centro de Investigaciones en Ecosistemas, Universidad Nacional Autonoma de Mexico (UNAM)	Mexico	CONACYT (project CB-2008-01-103551), DGAPA, UNAM, Mexico (project IN205111-3), and the Millenium Seed Bank project of the Royal Kew Gardens, UK	This study aimed at: (1) characterizing agricultural, silvicultural and livestock components of the milpa and chichipera agroforestry systems (AFS) and plant management practices associated to these components; (2) identifying the ecological economic, and social benefits of chichipera AFS; and (3) analyzing principal causes of changes in this AFS, their possible ecological and socio-economic cons…	No	None	No	Agrosilvopastoral	Integrated production of animals, crops, and wood	Mexico	San Luis Atolotitlan, Puebla, Tehuacan Valley	Tropical	None	100	parcels	N/A	Agriculture	Spatial	No	No	No	No	Ecosystem services	Reg & Main - Physical, chemical, biological cond.	N/A	ethnobotanical interviews documenting people’s perception on ecological value; functional value, which is the contribution of biodiversity to functions of ecosystem life support and preservation of ecological structure and integrity (also called indirect use value).	Both	Positive		No	N/A	Not applicable	Not applicable
32371072	SB	2018-05-25	Natalia D ; Arisoesilaningsih E ; Hairiah K. (2017). Are high carbon stocks in agroforests and forest associated with high plant species diversity? AGRIVITA Journal of Agricultural Science, 39(1), 74-82. http://doi.org/ 10.17503/agrivita.v39i1.676.	Journal article	Natalia D ; Arisoesilaningsih E ; Hairiah K.	2017	Are high carbon stocks in agroforests and forest associated with high plant species diversity?	AGRIVITA Journal of Agricultural Science	39	Brawijaya University	Indonesia	Yulius Wawenza A.Md, Getherlis, Martha A. Ma, Dr. Ineke Stulen and Ir. Radamahar foundations	The objectives of this research were to evaluate plant species diversity, vegetation structure, and carbon stock of rubber and fruit tree agroforestry and secondary forest stands	No	None	No	Agrisilvicultural	Trees integrated with plantation crops	Indonesia	Ramang, Hanua, Parahangan, Sigi, Pamarunan and Tuwung villages, Pulang Pisau Regency, Central Kalimantan Province	Tropical	None	16	Plots	N/A	Secondary forest/plantation	Spatial	No	No	No	No	Ecosystem services	Reg & Main - Physical, chemical, biological cond.	N/A	Plant species diversity & vegetation structure	Quantitative	Positive	Recorded 91 plant species in the three types of agroforest on silty clay soils with 31 tree species in the secondary forest forest stands. On the sandy soils, the three agroforest types together contained 99 tree species, with only sixteen species in the secondary forest.	No	N/A	Not applicable	Not applicable
32371072	SB	2018-05-25	Natalia D ; Arisoesilaningsih E ; Hairiah K. (2017). Are high carbon stocks in agroforests and forest associated with high plant species diversity? AGRIVITA Journal of Agricultural Science, 39(1), 74-82. http://doi.org/ 10.17503/agrivita.v39i1.676.	Journal article	Natalia D ; Arisoesilaningsih E ; Hairiah K.	2017	Are high carbon stocks in agroforests and forest associated with high plant species diversity?	AGRIVITA Journal of Agricultural Science	39	Brawijaya University	Indonesia	Yulius Wawenza A.Md, Getherlis, Martha A. Ma, Dr. Ineke Stulen and Ir. Radamahar foundations	The objectives of this research were to evaluate plant species diversity, vegetation structure, and carbon stock of rubber and fruit tree agroforestry and secondary forest stands	No	None	No	Agrisilvicultural	Trees integrated with plantation crops	Indonesia	Ramang, Hanua, Parahangan, Sigi, Pamarunan and Tuwung villages, Pulang Pisau Regency, Central Kalimantan Province	Tropical	None	16	Plots	N/A	Secondary forest/plantation	Spatial	No	No	No	No	Ecosystem services	Reg & Main - Physical, chemical, biological cond.	N/A	Carbon stocks derived as the sum of five carbon pools (tree biomass, understorey, necromass, litter, and soil organic matter).	Quantitative	Mixed	The highest carbon stocks were observed in Fruit-Based Rubber Agroforestry (415 Mg ha-1) with >100 years of age. The other two agroforests (young and old rubber agroforestry) were not different in total carbon stock from the secondary forests (SNF), with an average of 217 Mg ha-1	No	N/A	Not applicable	Not applicable
32378703	SB	2018-05-21	Gupta, N; Kukal, S; Singh, P. (2006). Soil Erodibility in Relation to Poplar Based Agroforestry System in North Western India. International Journal of Agriculture and Biology. 8. 859-861.	Journal article	Gupta, N; Kukal, S; Singh, P.	2006	Soil erodibility in relation to poplar based agro-forestry system in North Western India.	International Journal of Agriculture and Biology	8	Punjab Agricultural University	India	N/A	A study was carried out to evaluate the effect of poplar-based agro-forestry on soil erodibility in relation to tree age under different textured soils.	No	None	No	Agrisilvicultural	Alley cropping	India	Central and Submontone, Punjab.	Sub-tropical	None	N/A	Agroforestry plots	N/A	Agriculture	Spatial	No	No	No	No	Ecosystem services	Reg & Main - Mediation of flows	N/A	Erodibility indices viz. dispersion ratio, erosion ratio and WSA > 0.5 mm of surface (0 - 15 cm) and subsurface (15 - 30 cm)	Quantitative	Positive	N/A	No	N/A	Not applicable	Not applicable
32380567	SB	2018-05-25	Saxena K G; Rao K S; Sen K K; Maikhuri R K; Semwal R L. (2003) Integrated natural resource management: approaches and lessons from the Himalaya; In Integrated natural resources management: linking productivity, the environment and development	Book chapter	Saxena K G; Rao K S; Sen K K; Maikhuri R K; Semwal R L.	2003	Integrated natural resource management: approaches and lessons from the Himalaya	Integrated natural resources management: linking productivity, the environment and development	N/A	Jawaharlal Nehru University	India	TSBF program	This study presents the cost-benefit and environmental outcomes from a land rehabilitation project, which established a community-run demonstration site to rehabilitate an 8-ha plot of civil forest land by integrating broad-leaf tree species with bamboo and medicinal plants.	No	Farmer capacity development	No	Agrisilvicultural	Trees integrated in crop fields	India	Khaljhuni village, on the margin of Nanda Devi Biosphere Reserve, central Himalaya	Tropical	None	1	Village plot	N/A	Agriculture	Temporal	No	No	No	No	Ecosystem services	Reg & Main - Physical, chemical, biological cond.	N/A	Carbon sequestration, soil characteristics (pH, water-holding capacity, % carbon, % nitrogen)	Quantitative	Positive	Soil organic carbon, nitrogen, and water-holding capacity improved significantly over the 7-yr period. Rehabilitation also led to a higher level of carbon sequestration as a result of the buildup of soil organic matter and woody biomass.	No	N/A	Not applicable	Not applicable
31937711	SB	2018-05-25	Schmitt-Harsh M ; Evans TP ; Castellanos E ; Randolph JC. (2012). Carbon stocks in coffee agroforests and mixed dry tropical forests in the western highlands of Guatemala. Agroforest Syst (2012) 86:141–157. DOI 10.1007/s10457-012-9549-x	Journal article	Schmitt-Harsh, Mikaela; Evans, Tom P; Castellanos, E; Randolph, J. C	2012	Carbon stocks in coffee agroforests and mixed dry tropical forests in the western highlands of Guatemala.	Agroforestry Systems	86	Indiana University	USA	National Science Foundation’s Geography and Spatial Sciences Program (DDRI #0927491).	This research examines the carbon pools of smallholder coffee agroforests (CAFs) as they compare to a mixed dry forest (MDF) system.	No	None	No	Agrisilvicultural	Trees integrated with plantation crops	Guatemala	Sierra Madre Volcanoes region in the western highlands of Guatemala.	Tropical	None	61	Plots	N/A	Primary forest	Spatial	No	No	No	No	Ecosystem services	Reg & Main - Physical, chemical, biological cond.	N/A	Allometric models using DBH to estimate aboveground and belowground carbon stocks	Quantitative	Negative	Results of this study demonstrate that both coffee agroforests and natural forests in the tropics store substantial amounts of carbon	No	N/A	Not applicable	Not applicable
31936846	SB	2018-05-25	Schroth G ; Bede LC ; Paiva AO ; Cassano CR ; Amorim AM ; Faria D ; Mariano-Neto E ; Martini AMZ ; Sambuichi RHR ; Lobo RN . (2015). Contribution of agroforests to landscape carbon storage. Mitig Adapt Strateg Glob Change 20:1175–1190.20:1175–1190	Journal article	Schroth G ; Bede LC ; Paiva AO ; Cassano CR ; Amorim AM ; Faria D ; Mariano-Neto E ; Martini AMZ ; Sambuichi RHR ; Lobo RN	2015	Contribution of agroforests to landscape carbon storage	Mitigation and Adaptation Strategies for Global Change	20	C.P. 513, 68109-971 Santarém, Pará	Brazil	CNPq (Grant 309303/ 2009-5) to AMA; the World Bank (Ecological Corridors Project and SEMARH-BA) to AMZM; FAPESP (scholarship07/54888-1), the European Union, the Brazilian Ministry of the Environment and Seeds of Change to CRC; Boticário Foundation for the Protection of Nature and the World Wide Fund for Nature (WWF) to RHRS.	The objective of this study was to quantify the contribution of cabrucas (cocoa agroforests) to total aboveground C stocks in tree dominated vegetation in Southern Bahia, thereby highlighting their significant role in climate change mitigation in this landscape.	No	None	No	Agrisilvicultural	Trees integrated with plantation crops	Brazil	Southern Bahia	Tropical	None	76	Tree inventories	N/A	Multiple	Spatial	No	No	No	No	Ecosystem services	Reg & Main - Physical, chemical, biological cond.	N/A	Allometric models to estimate above-ground biomass and carbon stocks	Quantitative	Mixed	Average C stocks in the aboveground biomass of mature forest were 183 Mg ha?1 and those of disturbed forest were 102 Mg ha?1, the corresponding values were 87 Mg ha?1 for traditional cabrucas and 46 Mg ha?1 for intensified cabrucas. On the landscape scale, the aboveground C stocks in traditional agroforests exceeded those of natural forest in the landscape by a considerable margin.	No	N/A	Not applicable	Not applicable
31938023	SB	2018-05-25	Segnini A, Posadas A, Quiroz R, Milori DMBP, Vaz CMP, and Martin-Neto L. (2011). Soil carbon stocks and stability across an altitudinal gradient in southern Peru. JOURNAL OF SOIL AND WATER CONSERVATION, 66(4), pp.213-220.	Journal article	Segnini A ; Posadas A ; Quiroz R ; Milori DMBP ; Vaz CMP ; Martin-Neto L ;	2011	Soil carbon stocks and stability across an altitudinal gradient in southern Peru	Journal of Soil and Water Conservation	66	International Potato Center (CIP)	Peru	International Potato Center	The aim of this study was to assess soil carbon stocks in different agricultural soils in Southern Andean Peruvian agroecosystems and to estimate the carbon stability of the SOM using state of the art nondestructive analytical methods that determine the humification index, by laser-induced fluorescence spectroscopy (LIFS).	No	None	No	Agrisilvicultural	Trees integrated with plantation crops	Peru	Arid coast (Ilo), arid low altitude inter-Andean valley (Moquegua), arid high altitude inter-Andean valley (Torata), semiarid high plateau (Puno), and a midaltitude tropical rainforest (San Juan del Oro)	Multiple	None	Unknown	Sites	N/A	Multiple	Spatial	No	No	No	No	Ecosystem services	Reg & Main - Physical, chemical, biological cond.	N/A	Carbon contents, carbon stocks, and stability	Quantitative	Positive	Well-managed coffee agroforests has highest carbon stock compared to various form of agriculture and primary rainforest.	No	N/A	Not applicable	Not applicable
32381853	SB	2018-05-28	Sharma E, Rai S C, and Sharma R. (2001). Soil, water and nutrient conservation in mountain farming systems: case-study from the Sikkim Himalaya.. Journal of Environmental Management, 61(2), pp.123–135.	Journal article	Sharma E ; Rai S C; Sharma R ;	2001	Soil, water and nutrient conservation in mountain farming systems: case-study from the Sikkim Himalaya.	Journal of Environmental Management	61	G.B. Pant Institute of Himalayan Environment and Development Sikkim Unit	India	The Department of Agriculture, Government of Sikkim, under the NWDPRA programme	This paper aims to assess overland flow, soil loss and subsequent nutrient losses from different land uses, their soil and water conservation potentials, and identify biotechnological inputs for management of mountain farming systems. The specific objectives of this study are to: (1) estimate runoff and erosion under different cropping practices and land-uses; (2) estimate the soil and water cons…	No	None	Yes	Agrisilvicultural	Trees integrated with plantation crops	India	Khanikhola watershed, Sikkim state, eastern Himalaya	Sub-tropical	None	15	Plots	N/A	Multiple	Spatial	No	No	No	No	Agricultural productivity	Productivity (yield)	N/A	Productivity (kg/ha/year) and agronomic yield (kg/ha/year)	Quantitative	Mixed	Use of N2-fixing Albizia tree in large cardamom agroforestry and croplands contributed to soil fertility, and increased productivity and yield by 9–13% in rain-fed land.	No	N/A	Not applicable	Not applicable
32381853	SB	2018-05-28	Sharma E, Rai S C, and Sharma R. (2001). Soil, water and nutrient conservation in mountain farming systems: case-study from the Sikkim Himalaya.. Journal of Environmental Management, 61(2), pp.123–135.	Journal article	Sharma E ; Rai S C; Sharma R ;	2001	Soil, water and nutrient conservation in mountain farming systems: case-study from the Sikkim Himalaya.	Journal of Environmental Management	61	G.B. Pant Institute of Himalayan Environment and Development Sikkim Unit	India	The Department of Agriculture, Government of Sikkim, under the NWDPRA programme	This paper aims to assess overland flow, soil loss and subsequent nutrient losses from different land uses, their soil and water conservation potentials, and identify biotechnological inputs for management of mountain farming systems. The specific objectives of this study are to: (1) estimate runoff and erosion under different cropping practices and land-uses; (2) estimate the soil and water cons…	No	None	Yes	Agrisilvicultural	Trees integrated with plantation crops	India	Khanikhola watershed, Sikkim state, eastern Himalaya	Sub-tropical	None	15	Plots	N/A	Multiple	Spatial	No	No	No	No	Ecosystem services	Provisioning - Energy	N/A	Biomass (kg/ha)	Quantitative	Mixed	Use of N2-fixing Albizia tree in large cardamom agroforestry and croplands contributed to soil fertility, and increased productivity and yield by 9–13% in rain-fed land.	No	N/A	Not applicable	Not applicable
32381853	SB	2018-05-28	Sharma E, Rai S C, and Sharma R. (2001). Soil, water and nutrient conservation in mountain farming systems: case-study from the Sikkim Himalaya.. Journal of Environmental Management, 61(2), pp.123–135.	Journal article	Sharma E ; Rai S C; Sharma R ;	2001	Soil, water and nutrient conservation in mountain farming systems: case-study from the Sikkim Himalaya.	Journal of Environmental Management	61	G.B. Pant Institute of Himalayan Environment and Development Sikkim Unit	India	The Department of Agriculture, Government of Sikkim, under the NWDPRA programme	This paper aims to assess overland flow, soil loss and subsequent nutrient losses from different land uses, their soil and water conservation potentials, and identify biotechnological inputs for management of mountain farming systems. The specific objectives of this study are to: (1) estimate runoff and erosion under different cropping practices and land-uses; (2) estimate the soil and water cons…	No	None	Yes	Agrisilvicultural	Trees integrated with plantation crops	India	Khanikhola watershed, Sikkim state, eastern Himalaya	Sub-tropical	None	15	Plots	N/A	Multiple	Spatial	No	No	No	No	Ecosystem services	Reg & Main - Mediation of flows	N/A	Overland flow, soil and nutrient loss; Soil and water conservation values	Quantitative	Mixed	Large cardamom agroforestry and forests conserved more soil compared to open agricultural fields under traditional practices.	No	N/A	Not applicable	Not applicable
32381853	SB	2018-05-28	Sharma E, Rai S C, and Sharma R. (2001). Soil, water and nutrient conservation in mountain farming systems: case-study from the Sikkim Himalaya.. Journal of Environmental Management, 61(2), pp.123–135.	Journal article	Sharma E ; Rai S C; Sharma R ;	2001	Soil, water and nutrient conservation in mountain farming systems: case-study from the Sikkim Himalaya.	Journal of Environmental Management	61	G.B. Pant Institute of Himalayan Environment and Development Sikkim Unit	India	The Department of Agriculture, Government of Sikkim, under the NWDPRA programme	This paper aims to assess overland flow, soil loss and subsequent nutrient losses from different land uses, their soil and water conservation potentials, and identify biotechnological inputs for management of mountain farming systems. The specific objectives of this study are to: (1) estimate runoff and erosion under different cropping practices and land-uses; (2) estimate the soil and water cons…	No	None	Yes	Agrisilvicultural	Trees integrated with plantation crops	India	Khanikhola watershed, Sikkim state, eastern Himalaya	Sub-tropical	None	15	Plots	N/A	Multiple	Spatial	No	No	No	No	Ecosystem services	Reg & Main - Physical, chemical, biological cond.	N/A	Soil nutrient status (soil pH, % Organic carbon, Total nitrogen, Total phosphorus, Available phosphorus, Exchangeable potassium); Nitrogen fixation	Quantitative	Mixed	Available phosphorus was low in large cardamom based agroforestry and wheat fields. As expected, all nutrients were higher in forest soils, except total nitrogen. The total nitrogen was higher in large cardamom agroforestry and wasteland. Organic carbon content in parent soil was highest under forest, followed by wasteland, orange orchard, maize field, large cardamom agroforestry, and lowest in w…	No	N/A	Not applicable	Not applicable
31939548	SB	2018-05-28	Sharma P, Rai SC, Sharma R, and Sharma E. (2004). Effects of land-use change on soil microbial C, N and P in a Himalayan watershed. PEDOBIOLOGIA, 48(1), pp.83-92.	Journal article	Sharma P ; Rai SC ; Sharma R ; Sharma E ;	2004	Effects of land-use change on soil microbial C, N and P in a Himalayan watershed	Pedobiologia	48	G.B. Pant Institute of Himalayan Environment and Development	India	Council of Scientific and Industrial Research (CSIR), New Delhi.	The aim of this study is to assess the impact of land-use change on C, N and P contents in soils and soil microbial biomass of forests, agroforestry systems, agriculture land and wastelands.	No	None	Yes	Agrisilvicultural	Trees integrated with plantation crops	India	Mamlay watershed, Sikkim state, eastern Himalaya	Multiple	None	27	Sites	N/A	Multiple	Spatial	No	No	No	No	Ecosystem services	Reg & Main - Physical, chemical, biological cond.	N/A	Soil microbial C, N and P; Soil nutrient status (Bulk density, soil pH, Moisture content, Total organic carbon, Total nitrogen, Total phosphorus)	Quantitative	Mixed	The conversion of forests into other land-uses resulted in a remarkable decline in the amounts of soil nutrients and microbial C, N, and P. Agroforestry performed better than any other agricultural land uses.	No	N/A	Not applicable	Not applicable
31938548	SB	2018-05-28	Sharma, U.C; Sharma, V. (2009). Plant-livestock-soil-hydrology interactions in the northeastern region of India. Biologia 64/3: 560—564	Journal article	Sharma, U.C; Sharma, V.	2009	Plant-livestock-soil-hydrology interactions in the northeastern region of India	Biologia	64	Centre for Natural Resources Management	India	N/A	The aim of this study was to assess the extent of the soil and nutrient erosion due to runoff, effect of land use on soil properties, resource degradation and interrelationship between various causal factors.	No	None	Yes	Agrosilvopastoral	Integrated production of animals, crops, and wood	India	Northeastern region	Sub-tropical	None	35	Soil samples	N/A	Multiple	Spatial	No	No	No	No	Ecosystem services	Reg & Main - Mediation of flows	N/A	Sediment yield through runoff	Quantitative	Mixed	N/A	No	N/A	Not applicable	Not applicable
31938548	SB	2018-05-28	Sharma, U.C; Sharma, V. (2009). Plant-livestock-soil-hydrology interactions in the northeastern region of India. Biologia 64/3: 560—564	Journal article	Sharma, U.C; Sharma, V.	2009	Plant-livestock-soil-hydrology interactions in the northeastern region of India	Biologia	64	Centre for Natural Resources Management	India	N/A	The aim of this study was to assess the extent of the soil and nutrient erosion due to runoff, effect of land use on soil properties, resource degradation and interrelationship between various causal factors.	No	None	Yes	Agrosilvopastoral	Integrated production of animals, crops, and wood	India	Northeastern region	Sub-tropical	None	35	Soil samples	N/A	Multiple	Spatial	No	No	No	No	Ecosystem services	Reg & Main - Physical, chemical, biological cond.	N/A	Soil characteristics (organic carbon; humus; exchangeable aluminum, calcium, magnesium, potassium; available phosphorus; DTPA extractable zinc, copper, and iron)	Quantitative	Mixed	N/A	No	N/A	Not applicable	Not applicable
32243967	SB	2018-05-28	Shepherd G Buresh, RJ Gregory, and PJ. (2000). Land use affects the distribution of soil inorganic nitrogen in smallholder production systems in Kenya. BIOLOGY AND FERTILITY OF SOILS, 31(3-4), pp.348 - 355	Journal article	Shepherd G Buresh, RJ Gregory, PJ;	2000	Land use affects the distribution of soil inorganic nitrogen in smallholder production systems in Kenya	Biology and Fertility of Soils	31	International Centre for Research in Agroforestry (ICRAF)	Kenya	Swedish International Development Cooperation Agency (S)	The objective of this field study was to compare soil inorganic N distributions to 4 m depth in different annual crop and perennial VT on smallholder farms in western Kenya.	No	None	No	Agrisilvicultural	Trees integrated in crop fields	Kenya	Nyabeda, Ochinga, and Ebukanga, western Kenya	Tropical	None	14	Farms	N/A	Multiple	Spatial	No	No	No	No	Ecosystem services	Reg & Main - Physical, chemical, biological cond.	N/A	Soil properties (pH, exchangeable bases, extractable P, organic C, N mineralization, NH4+-N in different soil layers, NO3–-N in different soil layers, nitrate-N concentrations)	Quantitative	Positive	Hedgerow and woodlot vegetation maintained very low NO3–concentrations throughout the profile. Scattered markhamia trees were effective in reducing subsoil NO3–N concentrations in maize close to the trees. These results suggest that the trees and shrubs integrated into agricultural landscapes have a role to play in efficient N recycling.	No	N/A	Not applicable	Not applicable
32243967	SB	2018-05-28	Shepherd G Buresh, RJ Gregory, and PJ. (2000). Land use affects the distribution of soil inorganic nitrogen in smallholder production systems in Kenya. BIOLOGY AND FERTILITY OF SOILS, 31(3-4), pp.348 - 355	Journal article	Shepherd G Buresh, RJ Gregory, PJ;	2000	Land use affects the distribution of soil inorganic nitrogen in smallholder production systems in Kenya	Biology and Fertility of Soils	31	International Centre for Research in Agroforestry (ICRAF)	Kenya	Swedish International Development Cooperation Agency (S)	The objective of this field study was to compare soil inorganic N distributions to 4 m depth in different annual crop and perennial VT on smallholder farms in western Kenya.	No	None	No	Agrisilvicultural	Shelterbelts	Kenya	Nyabeda, Ochinga, and Ebukanga, western Kenya	Tropical	None	14	Farms	N/A	Multiple	Spatial	No	No	No	No	Ecosystem services	Reg & Main - Physical, chemical, biological cond.	N/A	Soil properties (pH, exchangeable bases, extractable P, organic C, N mineralization, NH4+-N in different soil layers, NO3–-N in different soil layers, nitrate-N concentrations)	Quantitative	Positive	Hedgerow and woodlot vegetation maintained very low NO3–concentrations throughout the profile. Scattered markhamia trees were effective in reducing subsoil NO3–N concentrations in maize close to the trees. These results suggest that the trees and shrubs integrated into agricultural landscapes have a role to play in efficient N recycling.	No	N/A	Not applicable	Not applicable
32373750	SB	2018-05-28	Shradha Rathod ; Pooja Rathod. (2013). Amphibian communities in three different coffee plantation regimes in the Western Ghats, India. Journal of Threatened Taxa. 5(9): 4404–4413	Journal article	Shradha Rathod ; Pooja Rathod.	2013	Amphibian communities in three different cofee plantation regimes in the Weatern Ghats, India	Journal of Threatened Taxa	5	Durrell Institute of Conservation and Ecology University of Kent	United Kingdom	Durrell Institute of Conservation and Ecology, University of Kent, Canterbury, United Kingdom	The major aim of this study was to assess the effects of three different shade-grown coffee plantation regimes on amphibian communities, as compared with natural forest groves.	No	None	No	Agrisilvicultural	Trees integrated with plantation crops	India	Kodagu District, Karnataka State, Western Ghats	Tropical	None	20	Sites	N/A	Primary forest	Spatial	No	No	No	No	Ecosystem services	Reg & Main - Physical, chemical, biological cond.	N/A	Species richness, relative abundance and community composition of amphibians	Quantitative	Mixed	The sacred groves that were characterized by natural vegetation showed the highest richness and abundance of amphibians among the four regimes. In organic coffee plantations, overall abundance and richness of amphibians was significantly higher compared to NPK coffee plantations. On the other hand, amphibian richness and diversity in pesticide use coffee plantations were significantly lower compa…	No	N/A	Not applicable	Not applicable
31938917	SB	2018-05-30	Siddique I, Gutjahr C, Seneviratne G, Breckling B, Ranwala SW, and Alexander IJ. (2007). Changes in soil chemistry associated with the establishment of forest gardens on eroded, acidified grassland soils in Sri Lanka. BIOLOGY AND FERTILITY OF SOILS, 44(1), pp.163-170.	Journal article	Siddique I ; Gutjahr C ; Seneviratne G ; Breckling B ; Ranwala SW ; Alexander IJ ;	2007	Changes in soil chemistry associated with the establishment of forest gardens on eroded, acidified grassland soils in Sri Lanka	Biology and Fertility of Soils	44	University of Aberdeen	United Kingdom	University of Aberdeen, Carnegie Trust for the Universities of Scotland, Royal Geographical Society, Institute of Biology, Studienstiftung de deutschen Volkes (German National Academic Foundation), Gilchrist Educational Trust, Percy Sladen Memorial Fund.	The aim of this study was to investigate changes in topsoil chemical properties associated with the establishment of forest gardens on eroded, acidified grassland soils in the wet zone of Sri Lanka.	No	None	No	Agrisilvicultural	Tree gardens	Sri Lanka	Kandy District in the central highlands	Tropical	None	10	Sites	Soil type	Agriculture	Spatial	No	No	No	No	Ecosystem services	Reg & Main - Physical, chemical, biological cond.	N/A	soil pH, exchangeable base accumulation, cation exchange complex, soil carbon and nutrient concentrations, soil physical and biological properties	Quantitative	Positive	In forest gardens, we found soil pH, cation exchange capacity, exchangeable calcium and magnesium concentrations and N content significantly higher than in degraded grasslands, exceeding the inherent differences between soil types.	No	N/A	Not applicable	Not applicable
32243809	SB	2018-05-30	Siebert SF. (2002). From shade- to sun-grown perennial crops in Sulawesi, Indonesia: implications for biodiversity conservation and soil fertility. BIODIVERSITY AND CONSERVATION, 11(11), pp.1889 - 1902.	Journal article	Siebert SF	2002	From shade- to sun-grown perennial crops in Sulawesi, Indonesia: implications for biodiversity conservation and soil fertility	Biodiversity and Conservation	11	University of Montana	USA	USAID Program in Science and Technology Cooperation (HRN-G-00-93-00047-00) and The Nature Conservancy, Program Indonesia	In this paper, biophysical and biodiversity effects associated with the transition from traditional shade- to sun-grown perennial crop cultivation are explored through a case study in Sulawesi, Indonesia.	No	None	No	Agrisilvicultural	Trees integrated with plantation crops	Indonesia	near the forest village of Moa (78 households) in Central Sulawesi	Tropical	None	5	Farms	N/A	Agriculture	Spatial	No	No	No	No	Ecosystem services	Reg & Main - Physical, chemical, biological cond.	N/A	photosynthetic active radiation (PAR), leaf area index (LAI), vegetation height and structure, weed establishment, air and soil temperatures, soil fertility, and floristic and bird species diversity.	Quantitative	Mixed	Canopy height, tree, epiphyte, liana and bird species diversity, vegetation structural complexity, percent ground cover by leaf litter, and soil calcium, nitrate nitrogen and organic matter levels in the O horizons were all significantly greater in shaded than in sun-grown farms. In contrast, photosynthetic active radiation (PAR), air and soil temperatures, weed diversity and percent ground cover…	No	N/A	Not applicable	Not applicable
32376076	SB	2018-05-30	Singh B R, Wele A D, and Lal R. (2010). Soil carbon sequestration under chronosequences of agroforestry and agricultural lands in Southern Ethiopia.. Proceedings of the 19th World Congress of Soil Science: Soil solutions for a changing world, Brisbane, Australia, and 1-6 August 2010. Working Group 4.1 Carbon sequestation on degraded lands, , pp..	Conference proceeding	Singh B R; Wele A D; Lal R	2010	Soil carbon sequestration under chronosequences of agroforestry and agricultural lands in Southern Ethiopia.	Proceedings of the 19th World Congress of Soil Science: Soil solutions for a changing world, Brisbane, Australia, 1-6 August 2010. Working Group 4.1 Carbon sequestation on degraded lands	N/A	Norwegian University of Life Sciences (UMB)	Norway	N/A	This study aims to: (i) to investigate the changes in SOC and TN stocks and their concentration under the chronosequences of 12, 20,30 ,40 and 50 years after conversion of forest to agroforestry and agricultural lands, (ii) to assess the distribution of SOC and TN in the soil profile, and (iii) calculate the loss of SOC under chronosequences of these land uses.	No	None	No	Agrisilvicultural	Trees integrated in crop fields	Ethiopia	Ashoka, Leye and Beseko in Gambo district of the Munessa shashemene forest enterprise of the south eastern highlands	Tropical	None	132	Sites	N/A	Multiple	Spatial	No	No	No	No	Ecosystem services	Reg & Main - Physical, chemical, biological cond.	N/A	Soil organic carbon, total nitrogen	Quantitative	Mixed	A greater proportion of SOC and TN was concentrated in 0 to 20 cm depth and their concentration in agroforestry and agricultural lands was significantly lower than in the natural forest. The SOC stocks in all chronosequences of traditional agroforestry were higher than the corresponding chronosequences under agricultural lands. The losses of SOC and TN stocks were higher in agricultural lands tha…	No	N/A	Not applicable	Not applicable
32374204	SB	2018-05-30	Singh S K, Kumar K S, Benjongwapang Aier, Kanduri V P, and Saroj Ahirwar. (2012). Plant community characteristics and soil status in different land use systems in Dimapur district, Nagaland, India.. Lesne Prace Badawcze, 73(4), pp..	Journal article	Singh S K; Kumar K S; Benjongwapang Aier ; Kanduri V P; Saroj Ahirwar	2012	Plant community characteristics and soil status in different land use systems in Dimapur district, Nagaland, India.	Lesne Prace Badawcze	73	University of Allahabad	India	N/A	The main objective of this paper was to evaluate characteristics of plant community and the present status of soil in natural forest, home garden as well as agroforestry and shifting cultivation.	No	None	Yes	Agroforestry (general)	Not specified	India	Dimapur district, Nagaland	Sub-tropical	None	16	Quadrats	N/A	Primary forest	Spatial	No	No	No	No	Ecosystem services	Reg & Main - Physical, chemical, biological cond.	N/A	Soil nutrient status (soil pH, total nitrogen, total organic carbon content, exchangeable potassium, and available phosphorus), Importance Value Index (tree diversity index)	Quantitative	Negative	The results showed that the importance value index (IVI) was the highest for natural forest, and then for agroforestry system, home garden while shifting cultivation indicated the least value of IVI. The study clearly shows that soil pH, organic matter content, total nitrogen, calcium, magnesium, and phosphorous under the conditions of the land use systems observed differ significantly from those…	No	N/A	Not applicable	Not applicable
32374204	SB	2018-05-30	Singh S K, Kumar K S, Benjongwapang Aier, Kanduri V P, and Saroj Ahirwar. (2012). Plant community characteristics and soil status in different land use systems in Dimapur district, Nagaland, India.. Lesne Prace Badawcze, 73(4), pp..	Journal article	Singh S K; Kumar K S; Benjongwapang Aier ; Kanduri V P; Saroj Ahirwar	2012	Plant community characteristics and soil status in different land use systems in Dimapur district, Nagaland, India.	Lesne Prace Badawcze	73	University of Allahabad	India	N/A	The main objective of this paper was to evaluate characteristics of plant community and the present status of soil in natural forest, home garden as well as agroforestry and shifting cultivation.	No	None	Yes	Agrisilvicultural	Tree gardens	India	Dimapur district, Nagaland	Sub-tropical	None	16	Quadrats	N/A	Primary forest	Spatial	No	No	No	No	Ecosystem services	Reg & Main - Physical, chemical, biological cond.	N/A	Soil nutrient status (soil pH, total nitrogen, total organic carbon content, exchangeable potassium, and available phosphorus), Importance Value Index (tree diversity index)	Quantitative	Negative	The results showed that the importance value index (IVI) was the highest for natural forest, and then for agroforestry system, home garden while shifting cultivation indicated the least value of IVI. The study clearly shows that soil pH, organic matter content, total nitrogen, calcium, magnesium, and phosphorous under the conditions of the land use systems observed differ significantly from those…	No	N/A	Not applicable	Not applicable
32374204	SB	2018-05-30	Singh S K, Kumar K S, Benjongwapang Aier, Kanduri V P, and Saroj Ahirwar. (2012). Plant community characteristics and soil status in different land use systems in Dimapur district, Nagaland, India.. Lesne Prace Badawcze, 73(4), pp..	Journal article	Singh S K; Kumar K S; Benjongwapang Aier ; Kanduri V P; Saroj Ahirwar	2012	Plant community characteristics and soil status in different land use systems in Dimapur district, Nagaland, India.	Lesne Prace Badawcze	73	University of Allahabad	India	N/A	The main objective of this paper was to evaluate characteristics of plant community and the present status of soil in natural forest, home garden as well as agroforestry and shifting cultivation.	No	None	Yes	Agrisilvicultural	Improved or rotational fallow	India	Dimapur district, Nagaland	Sub-tropical	None	16	Quadrats	N/A	Primary forest	Spatial	No	No	No	No	Ecosystem services	Reg & Main - Physical, chemical, biological cond.	N/A	Soil nutrient status (soil pH, total nitrogen, total organic carbon content, exchangeable potassium, and available phosphorus), Importance Value Index (tree diversity index)	Quantitative	Negative	The results showed that the importance value index (IVI) was the highest for natural forest, and then for agroforestry system, home garden while shifting cultivation indicated the least value of IVI. The study clearly shows that soil pH, organic matter content, total nitrogen, calcium, magnesium, and phosphorous under the conditions of the land use systems observed differ significantly from those…	No	N/A	Not applicable	Not applicable
31939001	SB	2018-05-30	Varon EH, Eigenbrode SD, Bosque-Perez NA, and Hilje L. (2007). Effect of farm diversity on harvesting of coffee leaves by the leaf-cutting ant Atta cephalotes. AGRICULTURAL AND FOREST ENTOMOLOGY, 9(1), pp.47-55.	Journal article	Varon EH ; Eigenbrode SD ; Bosque-Perez NA ; Hilje L	2007	Effect of farm diversity on harvesting of coffee leaves by the leaf-cutting ant Atta cephalotes	Agricultural and Forest Entomology	9	University of Idaho	USA	USDA (USDA/FAS/ICD/RSED Working Capital Fund at CATIE), the University of Idaho, the Idaho Agricultural Experiment Station, and the University of Idaho-NSF-IGERT Project	The effect of on-farm vegetational diversity on harvesting of coffee leaves by the leaf-cutting ant, Atta cephalotes L., was examined on 15 coffee farms varying in vegetational diversity near Turrialba, Costa Rica. The farms ranged from coffee monocultures to complex-shade coffee systems with three or more tree species present. The vegetational diversity of each farm was quantified using a leaf a…	No	None	No	Agrisilvicultural	Trees integrated with plantation crops	Costa Rica	Turrialba region, in the Caribbean watershed	Tropical	None	15	Farms	N/A	Agriculture	Spatial	No	No	No	No	Ecosystem services	Reg & Main - Mediation of waste, toxics and other	N/A	Biomass (g/colony/h) of coffee foliage vs. other foliage harvested by A. cephalotes between management categories	Quantitative	Positive	In the coffee monoculture systems examined, A. cephalotes harvested primarily from broadleaf weeds and coffee plants, whereas in the more diverse systems, these ants also harvested from other available plant material, mainly trees. As a result, the proportion of coffee within plant material harvested was approximately 40% in monocultures and 10% or less in diversified systems. In the most diversi…	No	N/A	Not applicable	Not applicable
31939644	SB	2018-05-30	Veeramani VN ; Maynard LJ ; Murugappan C. (2003). Economic impact of shelterbelts on groundnut (Arachis hypogaea L.) production in therilands: A decomposition analysis. Journal of Soil and Water conservation. 58(2): 113-117	Journal article	Veeramani VN ; Maynard LJ ; Murugappan C	2003	Economic impact of shelterbelts on groundnut (Arachis hypogaea L.) production in therilands: A decomposition analysis.	Journal of Soil and Water Conservation	58	University of Kentucky	USA	N/A	The overall objective of the study was to determine if shelterbelts induce a statistically and economically significant increase in groundnut productivity.	No	Institutional and policy change	No	Agrisilvicultural	Shelterbelts	India	Tuticorin district, State of Tamil Nadu	Tropical	None	90	Farms	N/A	Agriculture	Spatial	No	No	No	No	Agricultural productivity	Productivity (yield)	N/A	Input costs and yield in terms of groundnut productivity	Quantitative	Positive	After accounting for land removed from production, groundnut yields increased by 15 percent (12 percent attributed to shelterbelts, three percent attributed to input use changes) in areas with mature shelterbelts. Mature shelterbelts induced estimated annual input savings of 1,074 rupees/ha (435 rupees/acre). High establishment costs and delayed benefits discourage private shelterbelt investments…	No	N/A	Not applicable	Not applicable
31938383	SB	2018-05-31	Verbist B, Poesen J, van Noordwijk M, Widianto , Suprayogo D, Agus F, and Deckers J. (2010). Factors affecting soil loss at plot scale and sediment yield at catchment scale in a tropical volcanic agroforestry landscape. CATENA, 80(1), pp.34-46.	Journal article	Verbist B ; Poesen J ; van Noordwijk M ; Widianto ; Suprayogo D ; Agus F ; Deckers J	2010	Factors affecting soil loss at plot scale and sediment yield at catchment scale in a tropical volcanic agroforestry landscape	Catena	80	K.U.Leuven, Geo-Institute	Belgium	Australian Centre for International Agricultural Research (ACIAR)	The specific objectives of this case study in the Way Besai are (1) to explore to what extent sediment yield (SY0 varies spatially between the most important subcatchments; (2) to attribute measured differences in SY to variables related with topography, geology, soil and land use; (3) to explore the effect of scale on SY measurements in a tropical environment; (4) to explore to what extent there…	No	None	No	Agrisilvicultural	Trees integrated with plantation crops	Indonesia	Way Ringkih, the Way Tebu, and the Way Petai catchments in Sumberjaya subdistrict, West-Lampung, Sumatra	Tropical	None	60	Study plots	N/A	Multiple	Spatial	No	No	No	No	Ecosystem services	Reg & Main - Mediation of flows	N/A	Soil loss/sediment yield	Quantitative	Mixed	In lithologically sensitive areas, the runoff coefficient under monoculture coffee is on average significantly higher (10–15%) than under forest (4%) or under shade coffee systems (4–7%). In lithologically stable areas, soil loss remained below 1.8 Mg ha?1yr?1 and the runoff coefficient below 2.5% under all land use types, even bare soil plots or monoculture coffee gardens.	No	N/A	Not applicable	Not applicable
32371624	SB	2018-05-31	Vieira T A, Rosa L dos S, Santos M M. de L. S, Santos C A. A. dos, Lustosa D C, and Santos A P. A. dos. (2016). Chemical properties of soils in agroforestry homegardens and other land use systems in Eastern Amazon, Brazil.. African Journal of Agricultural Research, 11(29), pp.2616-2622.	Journal article	Vieira T A; Rosa L dos S; Santos M M. de L. S; Santos C A. A. dos; Lustosa D C; Santos A P. A. dos;	2016	Chemical properties of soils in agroforestry homegardens and other land use systems in Eastern Amazon, Brazil.	African Journal of Agricultural Research	11	Federal University of Western Pará, Av. Vera Paz	Brazil	N/A	The objective of this study was to evaluate the chemical properties of soils of homegardens and different land use systems, and to identify the factors that influence their fertility in areas of subsistence farming in Eastern Amazon, State of Pará, Brazil.	No	None	Yes	Agrisilvicultural	Tree gardens	Brazil	Four rural communities in the municipality of Bonito (Sumaúma, Cumaruzinho, Pau Amarelo and São Benedito), in the microregion Bragantina, northeast of the State of Pará	Tropical	None	36	Soil samples	N/A	Multiple	Spatial	No	No	No	No	Ecosystem services	Reg & Main - Physical, chemical, biological cond.	N/A	Soil chemical variables (soil organic matter (SOM); pH in H2O; levels of exchangeable Ca2+, Mg2+, K+, Na+, Al3+ and available P)	Quantitative	Mixed	The homegardens, except for the 35-year-old in which P and K levels were higher, and the monoculture, agricultural and silvopastoral systems were similar to the secondary forest in terms of nutrient cycling. The homegardens preserved some soil chemical properties, with similar values as the secondary forest, and shows that these systems conserve the fertility of tropical soils.	No	N/A	Not applicable	Not applicable
32371624	SB	2018-05-31	Vieira T A, Rosa L dos S, Santos M M. de L. S, Santos C A. A. dos, Lustosa D C, and Santos A P. A. dos. (2016). Chemical properties of soils in agroforestry homegardens and other land use systems in Eastern Amazon, Brazil.. African Journal of Agricultural Research, 11(29), pp.2616-2622.	Journal article	Vieira T A; Rosa L dos S; Santos M M. de L. S; Santos C A. A. dos; Lustosa D C; Santos A P. A. dos;	2016	Chemical properties of soils in agroforestry homegardens and other land use systems in Eastern Amazon, Brazil.	African Journal of Agricultural Research	11	Federal University of Western Pará, Av. Vera Paz	Brazil	N/A	The objective of this study was to evaluate the chemical properties of soils of homegardens and different land use systems, and to identify the factors that influence their fertility in areas of subsistence farming in Eastern Amazon, State of Pará, Brazil.	No	None	Yes	Silvopastoral	Multipurpose fodder trees or shrubs around farmlands	Brazil	Four rural communities in the municipality of Bonito (Sumaúma, Cumaruzinho, Pau Amarelo and São Benedito), in the microregion Bragantina, northeast of the State of Pará	Tropical	None	36	Soil samples	N/A	Multiple	Spatial	No	No	No	No	Ecosystem services	Reg & Main - Physical, chemical, biological cond.	N/A	Soil chemical variables (soil organic matter (SOM); pH in H2O; levels of exchangeable Ca2+, Mg2+, K+, Na+, Al3+ and available P)	Quantitative	Mixed	The homegardens, except for the 35-year-old in which P and K levels were higher, and the monoculture, agricultural and silvopastoral systems were similar to the secondary forest in terms of nutrient cycling. The homegardens preserved some soil chemical properties, with similar values as the secondary forest, and shows that these systems conserve the fertility of tropical soils.	No	N/A	Not applicable	Not applicable
32372740	SB	2018-05-31	Vignesh N S, Maheswari M, and Doraisamy P. (2014). Influence of micro-climatic factors on biodiversity of cocoa (Theobroma cacao L.) plantations in Tamil Nadu.. Asian Journal of Environmental Science, 9(1), pp.16-23.	Journal article	Vignesh N S; Maheswari M ; Doraisamy P ;	2014	Influence of micro-climatic factors on biodiversity of cocoa (Theobroma cacao L.) plantations in Tamil Nadu.	Asian Journal of Environmental Science	9	Tamil Nadu Agricultural University	India	M/S Cadbury India Ltd.	The aim of this study was to assess the differences in biodiversity levels and micro-climatic factors between cocoa monocultures and cocoa intercropped under coconut plantations.	No	None	No	Agrisilvicultural	Trees integrated with plantation crops	India	western zone of Tamil Nadu	Tropical	None	N/A	N/A	N/A	Agriculture	Spatial	No	No	No	No	Ecosystem services	Reg & Main - Physical, chemical, biological cond.	N/A	Micro-climatic analyzer variables (air temperature, soil temperatures at different depths, relative humidity, average solar radiation, soil moisture and rainfall); faunal diversity; floral diversity; avian diversity	Quantitative	Mixed	Cocoa intercropped with coconut had lower air temperature, wind velocity, and solar radiation, and it had higher relative humidity and soil moisture than cocoa monoculture. For fauna, the Shannon (H’) Diversity indices was higher for cocoa intercropped with coconut areas, with respect to ages of cocoa, than cocoa monoculture areas, as were Simpson (1/D) Diversity indices. For flora, Shannon (H’) …	No	N/A	Not applicable	Not applicable
31937234	SB	2018-05-31	Villanueva-Lopez G, Martinez-Zurimendi P, Ramirez-Aviles L, Casanova-Lugo F, and Jarquin-Sanchez A. (2014). Influence of livestock systems with live fences of Gliricidia sepium on several soil properties in Tabasco, Mexico. CIENCIA E INVESTIGACION AGRARIA, 41(2), pp.175-186.	Journal article	Villanueva-Lopez G ; Martinez-Zurimendi P ; Ramirez-Aviles L ; Casanova-Lugo F ; Jarquin-Sanchez A	2014	Influence of livestock systems with live fences of Gliricidia sepium on several soil properties in Tabasco, Mexico	Ciencia e Investigación Agraria	41	El Colegio de la Frontera Sur. Carretera a Reforma	Mexico	Consejo Nacional de Ciencia y Tecnología	The aim of this study was to evaluate the effect of the live fences in livestock systems composed of G. sepium trees associated with signal pasture (Brachiaria decumbens Stapf), on several physical and chemical soil characteristics.	No	None	No	Silvopastoral	Living fences and shelterbelts	Mexico	municipality of Tacotalpa, Tabasco	Tropical	None	6	Farms	N/A	Agriculture	Spatial	No	No	No	No	Ecosystem services	Reg & Main - Physical, chemical, biological cond.	N/A	Soil chemical and physical properties (pH, bulk density, organic matter, carbon, nitrogen, sand, silt, clay)	Quantitative	Positive	The pH in the livestock systems with live fences was closer to neutral, the soil was less dense and there was a greater proportion of silt. These changes, instigated by livestock systems with live fences, were due to higher OM, C, N contents, as well as optimal pH values, soil bulk density and sand and clay proportions for pasture and tree development. By contrast, the livestock system in a monoc…	No	N/A	Not applicable	Not applicable
32382439	SB	2018-06-07	Peneireiro F M, Rodrigues R R, Fraga da Silva, and M. E. (2000). Agroforestry systems managed through natural succession: a case study.. In: , ed., IFOAM 2000: the world grows organic. Proceedings 13th International IFOAM Scientific Conference, Basel, Switzerland, 28 to 31 August, 2000.. Zurich, Switzerland: vdf Hochschulverlag AG an der ETH Zurich, pp.429.	Book chapter	Peneireiro F M; Rodrigues R R; Fraga da Silva, M. E;	2000	Agroforestry systems managed through natural succession: a case study.	IFOAM 2000: the world grows organic. Proceedings 13th International IFOAM Scientific Conference, Basel, Switzerland, 28 to 31 August, 2000.	N/A	Parque Zoobotanico, Universidade Federal do Acre	Brazil	N/A	An agroforestry system is described, introduced into fallow areas within a rain forest region in southern Bahia, Brazil. Vegetation changes over twelve years are compared for a control (no intervention) and study plot.	No	None	No	Agrisilvicultural	Improved or rotational fallow	Brazil	a rain forest region in southern Bahia	Tropical	None	2	Plots on a farm	N/A	Agriculture	Spatial	No	No	No	No	Ecosystem services	Reg & Main - Physical, chemical, biological cond.	N/A	Floristic composition and phytosociological structure, soil chemical analysis	Quantitative	Positive	Vegetation on the agroforestry plot showed a greater floristic diversity, the plot exhibited much higher soil phosphorus levels, and forest litter macrofauna in the agroforestry plot resembled those of a later successional stage than those from the control plot. Vegetation management, particularly regular pruning, is thought to be the principal reason for differences in the two plots.	No	N/A	Not applicable	Not applicable
32376515	SB	2018-06-07	Place F, Roothaert R, Maina L, Franzel S, Sinja J and Wanjiku J. 2009. The impact of fodder trees on milk production and income among smallholder dairy farmers in East Africa and the role of research. ICRAF Occasional Paper No. 12. Nairobi: World Agroforestry Centre.	Organization report	Place F ; Roothaert R ; Maina L ; Franzel S ; Sinja J ; Wanjiku J ;	2009	The impact of fodder trees on milk production and income among smallholder dairy farmers in East Africa and the role of research.	ICRAF Occasional Paper	12	World Agroforestry Centre	Kenya	World Agroforestry Centre	The objective of this study is twofold, to demonstrate (1) the effects of fodder shrubs on milk production and their value at the household and regional level and (2) the contribution of research by the World Agroforestry Centre toward strengthening the impact of fodder shrubs. The study is a synthesis of previous studies related to dissemination, adoption and impact combined with two new analyse…	No	Institutional and policy change	No	Silvopastoral	Multipurpose fodder trees or shrubs around farmlands	Kenya	Embu and Maragua districts	Tropical	None	240	Households	Type of fodder shrubs, supplements, number of shrubs, number of days fed shrubs, cattle breed	Agriculture	Spatial	No	No	No	No	Agricultural productivity	Productivity (yield)	N/A	Survey results documenting feeding strategies	Quantitative	Positive	Fodder shrubs had a positive effect on milk yield. Using the mean value of fodder shrubs fed (5), model (a) predicted an increase in milk production of 0.58 kg.	No	N/A	Not applicable	Not applicable
32376515	SB	2018-06-07	Place F, Roothaert R, Maina L, Franzel S, Sinja J and Wanjiku J. 2009. The impact of fodder trees on milk production and income among smallholder dairy farmers in East Africa and the role of research. ICRAF Occasional Paper No. 12. Nairobi: World Agroforestry Centre.	Organization report	Place F ; Roothaert R ; Maina L ; Franzel S ; Sinja J ; Wanjiku J ;	2009	The impact of fodder trees on milk production and income among smallholder dairy farmers in East Africa and the role of research.	ICRAF Occasional Paper	12	World Agroforestry Centre	Kenya	World Agroforestry Centre	The objective of this study is twofold, to demonstrate (1) the effects of fodder shrubs on milk production and their value at the household and regional level and (2) the contribution of research by the World Agroforestry Centre toward strengthening the impact of fodder shrubs. The study is a synthesis of previous studies related to dissemination, adoption and impact combined with two new analyse…	No	Institutional and policy change	No	Silvopastoral	Multipurpose fodder trees or shrubs around farmlands	Kenya	Embu and Maragua districts	Tropical	None	242	Households	Type of fodder shrubs, supplements, number of shrubs, number of days fed shrubs, cattle breed	Agriculture	Spatial	No	No	No	No	Agricultural productivity	Profitability	N/A	Survey results documenting feeding strategies, costs, and benefits	Quantitative	Positive	The average increase in net income per household using shrubs per year was about $34.85, with the median being lower at $11.66.	No	N/A	Not applicable	Not applicable
31939114	SB	2018-06-10	Bayala J, Balesdent J, Marol C, Zapata F, Teklehaimanot Z, and Ouedraogo SJ. (2006). Relative contribution of trees and crops to soil carbon content in a parkland system in Burkina Faso using variations in natural C-13 abundance. Nutrient Cycling in Agroecosystems, 76(2-3), pp.193-201.	Journal article	Bayala J ; Balesdent J ; Marol C ; Zapata F ; Teklehaimanot Z ; Ouedraogo SJ ;	2006	Relative contribution of trees and crops to soil carbon content in a parkland system in Burkina Faso using variations in natural C-13 abundance	Nutrient Cycling in Agroecosystems	76	Departement Productions Forestieres	Burkina Faso	The International Atomic Energy Agency, through the project: Lutte contre la desertification au Sahel	Our aim was to investigate the contribution to soil carbon accumulation of tree and crop (and grass) components of agroforestry parklands using the natural 13C tracer technique.	No	None	No	Agrisilvicultural	Trees integrated in crop fields	Burkina Faso	village of Sapone	Tropical	None	20	Soil samples	Type of tree	Agriculture	Spatial	No	No	No	No	Ecosystem services	Reg & Main - Physical, chemical, biological cond.	N/A	Soil carbon content	Quantitative	Positive	Soil carbon content was higher under both karite and nere species compared to the open area. The results also showed that the higher carbon under trees is due to the direct positive impact of trees in parkland systems on soil organic matter formation.	No	N/A	Not applicable	Not applicable
31937935	SB	2018-06-10	Benbi DK, Brar K, Toor AS, Singh P, and Singh H. (2012). Soil carbon pools under poplar-based agroforestry, rice-wheat, and maize-wheat cropping systems in semi-arid India. Nutrient Cycling in Agroecosystems, 92(1), pp.107-118.	Journal article	Benbi DK ; Brar K ; Toor AS ; Singh P ; Singh H ;	2012	Soil carbon pools under poplar-based agroforestry, rice-wheat, and maize-wheat cropping systems in semi-arid India	Nutrient Cycling in Agroecosystems	92	Punjab Agricultural University	India	N/A	This study evaluated the distribution of total organic carbon in pools of different lability and oxidisability, and microbial response to land-use practices involving (i) poplar-based agroforestry including legume-wheat rotation, (ii) rice-wheat and (iii) maize-wheat cropping agroecosystems in a semiarid subtropical region of India. The hypothesis was that different land-use systems with differen…	No	None	No	Agrisilvicultural	Trees integrated in crop fields	India	Rupnagar district of the north Indian state of Punjab	Sub-tropical	None	24	Sites	N/A	Agriculture	Spatial	No	No	No	No	Ecosystem services	Reg & Main - Physical, chemical, biological cond.	N/A	Total C and N; inorganic C; total organic carbon; soil organic C; Water extractable organic carbon; Mineralizable carbon and microbial indices (hot water soluble C, soil microbial biomass carbon, basal soil respiration, cumulative respiration, mineralization and respiratory quotients); Oxidisable organic carbon fractions	Quantitative	Mixed	Agroforestry and maize-wheat systems showed higher concentrations and greater stocks of soil organic carbon than rice-wheat system. A majority of organic C in soils of agroforestry and maize-wheat systems was in an easily oxidisable labile form, suggesting that the accumulated C could be easily lost following the landuse change. Conversely, preponderance of less labile or recalcitrant forms in ri…	No	N/A	Not applicable	Not applicable
31939300	SB/DND	2018-03-24	Clavijo MDP, Nordenstahl M, Gundel PE, and Jobbagy EG. (2005). Poplar afforestation effects on grassland structure and composition in the Flooding Pampas. RANGELAND ECOLOGY & MANAGEMENT, 58(5), pp.474-479.	Journal article	Clavijo MDP, Nordenstahl M, Gundel PE, and Jobbagy EG.	2005	Poplar afforestation effects on grassland structure and composition in the Flooding Pampas	RANGELAND ECOLOGY & MANAGEMENT	58	Department of Agriculture, University of Buenos Aires	Argentina	The Inter-American Institute for Global Change (IAI-SGP 004) and Fundacion Antorchas (career start-up grant)	This study evaluated the effects of eastern cottonwood poplar (Populus deltoides Bartr. ex Marsh. ssp. deltoides) on grassland communities of the Flooding Pampa focusing on the following questions: Is the abundance of herbaceous plants and bare soil proportion affected by tree establishment? Are there changes in the functional composition of herbaceous canopies (grass/sedge/dicot, C3/C4, annual/p…	No	None	No	Silvopastoral	Integrated production of animals and wood	Argentina	Calving ranches (Los Ombúes and San Narciso) near Castelli	Temperate	None	19	Sites	Topography	Agriculture	Spatial	No	No	No	No	Ecosystem services	Reg & Main - Physical, chemical, biological cond.	N/A	Herbaceous floristic composition; Growth form composition (dicots, C3, C4…); Species richness; Species diversity (Shannon–Weaver index)	Quantitative	Mixed	Live plant cover was 42% lower under poplars (P , 0.05). Litter cover followed an opposite trend leaving bare soil proportions unchanged with afforestation. Afforested stands had a higher proportion of C3 species compared with nonafforested ones. Little evidence of local extinctions or invasions with afforestation was found. Poplar understories had significantly higher nonnative species cover but…	No	N/A	Not applicable	Not applicable
32392628	SB	2018-06-10	Cristina Barbosa Cambui, Elaine, Nogueira de Vasconcelos, Rodrigo, Mariano-Neto, Eduardo, Felipe Viana, Blandina, Zikán Cardoso, and Márcio. (2017). Positive forestry: The effect of rubber tree plantations on fruit feeding butterfly assemblages in the Brazilian Atlantic forest. Forest ecology and management., 397(397), pp.150-156.	Journal article	Cristina Barbosa Cambui, Elaine ; Nogueira de Vasconcelos, Rodrigo ; Mariano-Neto, Eduardo ; Felipe Viana, Blandina ; Zikán Cardoso, Márcio ;	2017	Positive forestry: The effect of rubber tree plantations on fruit feeding butterfly assemblages in the Brazilian Atlantic forest	Forest ecology and management	397	Universidade Federal da Bahia, Salvador	Brazil	Michelin; CNPq productivity grant (306985/2013-6) and Rede Nacional de Pesquisa e Conservação de Lepidópteros (RedeLep -Sisbiota-CNPq 563332/2010-7)	This paper evaluates the value of rubber tree plantation for the survival of butter?y species by studing a plantation system with different management regimens and asking whether the structure of fruit feeding butter?y communities was affected by these procedures and whether the assemblage structure differed between plantation and neighboring forest patches.	No	None	No	Agrisilvicultural	Trees integrated with plantation crops	Brazil	state of Bahia	Tropical	None	20	Sites	N/A	Multiple	Spatial	No	No	No	No	Ecosystem services	Reg & Main - Physical, chemical, biological cond.	N/A	Butterfly trap sampling (species diversity and richness, abundance, community composition, community structure)	Quantitative	Positive	Species richness was higherin unmanaged (no growth suppression) plantation and forest fragments (57–60 species) and lower in managed plantation (with growth suppression) (47) and primary forest (43).	No	N/A	Not applicable	Not applicable
31936835	SB	2018-06-10	De Farias PM, Arellano L, Hernandez MIM, and Ortiz SL. (2015). Response of the copro-necrophagous beetle (Coleoptera: Scarabaeinae) assemblage to a range of soil characteristics and livestock management in a tropical landscape. Journal of Insect Conservation, 19(5), pp.947-960.	Journal article	De Farias PM ; Arellano L ; Hernandez MIM ; Ortiz SL ;	2015	Response of the copro-necrophagous beetle (Coleoptera: Scarabaeinae) assemblage to a range of soil characteristics and livestock management in a tropical landscape	Journal of Insect Conservation	19	Universidade do Sul de Santa Catarina, Tubarao, SC	Brazil	The Fondo de Apoyo a la Educacion Superior del Estado de Santa Catarina for grant No. 1579 and the Programa de Pos Graduacion en Ecolog?a of the Universidad Federal de Santa Catarina, Brasil; Consejo Nacional de Desarrollo Cient?fico y Tecnologico (CNPq) of the Ministerio del Medio Ambiente de Brasil, under the Productividad en Investigacio´n Grant No. 309030/2013-7.	This study investigates changes in the species diversity and assemblage structure of copro-necrophagous beetles as a function of soil characteristics, vegetation structure and management type in an anthropized tropical dry forest landscape in central Veracruz, Mexico. The predictions of the study were: (1) the abundance, biomass and diversity of beetle species will diminish with reduced habitat s…	No	None	No	Silvopastoral	Multipurpose fodder trees or shrubs around farmlands	Mexico	the municipality of Paso de Ovejas in central Veracruz	Tropical	None	8	Sites	Management practices	Multiple	Spatial	No	No	No	No	Ecosystem services	Reg & Main - Physical, chemical, biological cond.	N/A	Dung beetles sampled (abundance and diversity)	Quantitative	Mixed	Found low abundance and richness of species in the treeless pastures while in the SPS of G. ulmifolia, there was a richness and abundance similar to that of the managed tree fallows, which feature greater structural complexity.	No	N/A	Not applicable	Not applicable
32371465	SB	2018-06-11	Dhanya B, Seema Purushothaman, and Syam Viswanath. (2016). Economic rationale of traditional agroforestry systems: a case-study of Ficus trees in semiarid agro-ecosystems of Karnataka, southern India.. Forests, and Trees and Livelihoods, 25(4), pp. 267–281.	Journal article	Dhanya B ; Seema Purushothaman ; Syam Viswanath ;	2016	Economic rationale of traditional agroforestry systems: a case-study of Ficus trees in semiarid agro-ecosystems of Karnataka, southern India.	Forests, Trees and Livelihoods	25	Institute of Wood Science and Technology ; Azim Premji University, PES Institute of Technology Campus	India	University Grants Commission, New Delhi (Senior Research Fellowship for first author) and Indian Council of Forestry Research and Education (research grant for field work)	Economic values of this traditional agroforestry system were compared with alternative high-input systems using data collected from farmers’ interviews, group discussions and field walks held in 18 villages in Mandya. Data on annual farming costs and returns were used for a preliminary income comparison of various agricultural systems prevalent in Mandya. For further comparison with Ficus agrofor…	No	None	No	Agroforestry (general)	Not specified	India	Mandya district of Karnataka	Tropical	None	210	Farmers	Tree and crop selection ; irrigation practices	Multiple	Spatial	No	No	No	No	Agricultural productivity	Profitability	N/A	Benefit-cost analysis based on interviews with farmers	Quantitative	Mixed	The two unirrigated land use options compared in the present study, Ficus agroforestry and Eucalyptus plantation showed varying economic profitability, contingent on the availability of labour markets. In spite of lower economic NPVs it may be argued that Ficus agroforestry is a more socially desirable system, considering its low requirement of external inputs, resilience to risks such as water s…	No	N/A	Not applicable	Not applicable
32381437	SB	2018-06-11	Franzel S, Phiri D, and Kwesiga F. (2002). Assessing the adoption potential of improved fallows in Eastern Zambia.. In: , ed., Trees on the farm: assessing the adoption potential of agroforestry practices in Africa. Wallingford, UK: CABI Publishing, pp.37-64.	Book chapter	Franzel S ; Phiri D ; Kwesiga F ;	2002	Assessing the adoption potential of improved fallows in Eastern Zambia.	Trees on the farm: assessing the adoption potential of agroforestry practices in Africa	N/A	International Centre for Research in Agroforestry (ICRAF)	Kenya	International Centre for Research in Agroforestry (ICRAF)	The objective of this chapter is to assess the adoption potential of improved tree fallows in Eastern Province, based on farmers’ experiences. We examine: 1. Feasibility: the degree to which farmers are able to manage the technology, that is, whether they have the required information, are able to plant and maintain the fallows, and cope with any problems that arise. 2. Profitability: whether the…	No	None	No	Agrisilvicultural	Improved or rotational fallow	Zambia	Eastern Province	Tropical	None	12	Farms	N/A	Agriculture	Spatial	No	No	No	No	Agricultural productivity	Profitability	N/A	Cost-benefit ratio, net present value	Quantitative	Mixed	Improved fallows performed better than continuous unfertilized maize but worse than continuous fertilized maize.	No	N/A	Not applicable	Not applicable
32381437	SB	2018-06-11	Franzel S, Phiri D, and Kwesiga F. (2002). Assessing the adoption potential of improved fallows in Eastern Zambia.. In: , ed., Trees on the farm: assessing the adoption potential of agroforestry practices in Africa. Wallingford, UK: CABI Publishing, pp.37-64.	Book chapter	Franzel S ; Phiri D ; Kwesiga F ;	2002	Assessing the adoption potential of improved fallows in Eastern Zambia.	Trees on the farm: assessing the adoption potential of agroforestry practices in Africa	N/A	International Centre for Research in Agroforestry (ICRAF)	Kenya	International Centre for Research in Agroforestry (ICRAF)	The objective of this chapter is to assess the adoption potential of improved tree fallows in Eastern Province, based on farmers’ experiences. We examine: 1. Feasibility: the degree to which farmers are able to manage the technology, that is, whether they have the required information, are able to plant and maintain the fallows, and cope with any problems that arise. 2. Profitability: whether the…	No	None	No	Agrisilvicultural	Improved or rotational fallow	Zambia	Eastern Province	Tropical	None	12	Farms	N/A	Agriculture	Spatial	No	No	No	No	Agricultural productivity	Productivity (yield)	N/A	Maize yield	Quantitative	Mixed	Improved fallows performed better than continuous unfertilized maize but worse than continuous fertilized maize. However, the authors argue that improved fallows are less risky than continuous fertilized maize cultivation, based on additional costs associated with continuous fertilized maize.	No	N/A	Not applicable	Not applicable
32372017	SB	2018-06-11	Harawa R, Lehmann J, Akinnifesi F, Fernandes E, and Kanyama-Phiri G. (2006). Nitrogen dynamics in maize-based agroforestry systems as affected by landscape position in southern Malawi. Nutrient Cycling in Agroecosystems, 75(1-3), pp.271-284.	Journal article	Harawa R ; Lehmann J ; Akinnifesi F ; Fernandes E ; Kanyama-Phiri G ;	2006	Nitrogen dynamics in maize-based agroforestry systems as affected by landscape position in southern Malawi	Nutrient Cycling in Agroecosystems	75	Cornell University	USA	the Rockefeller Foundation through the African Food Security and Natural Resources Management (AFSNRM) Program at Cornell International Institute for Food and Agriculture Development (CIIFAD)	A study was conducted on-farm to determine the influence of three landscape positions on N dynamics in maize (Zea mays L.)-based agroforestry systems. The agroforestry systems were relay fallow using Sesbania sesban (L.) Merr or Tephrosia vogelii (Hook F.), simultaneous fallow using Gliricidia sepium(Jacq.) Walp., and maize without trees as a control.	No	None	Yes	Agrisilvicultural	Improved or rotational fallow	Malawi	Domasi valley Malosa Extension Planning Area in Southern Malawi	Tropical	None	28	Farmers' fields	Landscape position (Elevation), Tree species selection	Agriculture	Spatial	No	No	No	No	Agricultural productivity	Productivity (yield)	N/A	Maize yield	Quantitative	Positive	The maize yields under agroforestry cropping systems were higher (P < 0.05) than the maize yields without trees. This was attributed to the additions of N-rich organic materials and their residual effects compared to the continuous cropping without organic amendments. Sesbania was superior to other systems in the bottom slope, producing the highest tree biomass (1,861 kg ha–1), whereas, gliricidi…	No	N/A	Not applicable	Not applicable
32372017	SB	2018-06-11	Harawa R, Lehmann J, Akinnifesi F, Fernandes E, and Kanyama-Phiri G. (2006). Nitrogen dynamics in maize-based agroforestry systems as affected by landscape position in southern Malawi. Nutrient Cycling in Agroecosystems, 75(1-3), pp.271-284.	Journal article	Harawa R ; Lehmann J ; Akinnifesi F ; Fernandes E ; Kanyama-Phiri G ;	2006	Nitrogen dynamics in maize-based agroforestry systems as affected by landscape position in southern Malawi	Nutrient Cycling in Agroecosystems	75	Cornell University	USA	the Rockefeller Foundation through the African Food Security and Natural Resources Management (AFSNRM) Program at Cornell International Institute for Food and Agriculture Development (CIIFAD)	A study was conducted on-farm to determine the influence of three landscape positions on N dynamics in maize (Zea mays L.)-based agroforestry systems. The agroforestry systems were relay fallow using Sesbania sesban (L.) Merr or Tephrosia vogelii (Hook F.), simultaneous fallow using Gliricidia sepium(Jacq.) Walp., and maize without trees as a control.	No	None	Yes	Agrisilvicultural	Trees integrated in crop fields	Malawi	Domasi valley Malosa Extension Planning Area in Southern Malawi	Tropical	None	28	Farmers' fields	Landscape position (Elevation), Tree species selection	Agriculture	Spatial	No	No	No	No	Agricultural productivity	Productivity (yield)	N/A	Maize yield	Quantitative	Positive	The maize yields under agroforestry cropping systems were higher (P < 0.05) than the maize yields without trees. This was attributed to the additions of N-rich organic materials and their residual effects compared to the continuous cropping without organic amendments. Sesbania was superior to other systems in the bottom slope, producing the highest tree biomass (1,861 kg ha–1), whereas, gliricidi…	No	N/A	Not applicable	Not applicable
32372017	SB	2018-06-11	Harawa R, Lehmann J, Akinnifesi F, Fernandes E, and Kanyama-Phiri G. (2006). Nitrogen dynamics in maize-based agroforestry systems as affected by landscape position in southern Malawi. Nutrient Cycling in Agroecosystems, 75(1-3), pp.271-284.	Journal article	Harawa R ; Lehmann J ; Akinnifesi F ; Fernandes E ; Kanyama-Phiri G ;	2006	Nitrogen dynamics in maize-based agroforestry systems as affected by landscape position in southern Malawi	Nutrient Cycling in Agroecosystems	75	Cornell University	USA	the Rockefeller Foundation through the African Food Security and Natural Resources Management (AFSNRM) Program at Cornell International Institute for Food and Agriculture Development (CIIFAD)	A study was conducted on-farm to determine the influence of three landscape positions on N dynamics in maize (Zea mays L.)-based agroforestry systems. The agroforestry systems were relay fallow using Sesbania sesban (L.) Merr or Tephrosia vogelii (Hook F.), simultaneous fallow using Gliricidia sepium(Jacq.) Walp., and maize without trees as a control.	No	None	Yes	Agrisilvicultural	Improved or rotational fallow	Malawi	Domasi valley Malosa Extension Planning Area in Southern Malawi	Tropical	None	28	Farmers' fields	Landscape position (Elevation), Tree species selection	Agriculture	Spatial	No	No	No	No	Ecosystem services	Reg & Main - Physical, chemical, biological cond.	N/A	Preseason inorganic N, maize flag leaf N concentration, maize total N uptake, nitrogen leaching, N2 fixation	Quantitative	Positive	Preseason inorganic N, maize flag leaf N concentration, maize total N uptake and maize yields followed a similar trend to tree biomass production with tree-based cropping systems exhibiting higher productivity (P < 0.05) than the cropping systems without trees. Nitrogen leaching from gliricidia agroforestry systems was lower than in the other agroforestry systems across all landscape positions as…	No	N/A	Not applicable	Not applicable
32372017	SB	2018-06-11	Harawa R, Lehmann J, Akinnifesi F, Fernandes E, and Kanyama-Phiri G. (2006). Nitrogen dynamics in maize-based agroforestry systems as affected by landscape position in southern Malawi. Nutrient Cycling in Agroecosystems, 75(1-3), pp.271-284.	Journal article	Harawa R ; Lehmann J ; Akinnifesi F ; Fernandes E ; Kanyama-Phiri G ;	2006	Nitrogen dynamics in maize-based agroforestry systems as affected by landscape position in southern Malawi	Nutrient Cycling in Agroecosystems	75	Cornell University	USA	the Rockefeller Foundation through the African Food Security and Natural Resources Management (AFSNRM) Program at Cornell International Institute for Food and Agriculture Development (CIIFAD)	A study was conducted on-farm to determine the influence of three landscape positions on N dynamics in maize (Zea mays L.)-based agroforestry systems. The agroforestry systems were relay fallow using Sesbania sesban (L.) Merr or Tephrosia vogelii (Hook F.), simultaneous fallow using Gliricidia sepium(Jacq.) Walp., and maize without trees as a control.	No	None	Yes	Agrisilvicultural	Trees integrated in crop fields	Malawi	Domasi valley Malosa Extension Planning Area in Southern Malawi	Tropical	None	28	Farmers' fields	Landscape position (Elevation), Tree species selection	Agriculture	Spatial	No	No	No	No	Ecosystem services	Reg & Main - Physical, chemical, biological cond.	N/A	Preseason inorganic N, maize flag leaf N concentration, maize total N uptake, nitrogen leaching, N2 fixation	Quantitative	Positive	Preseason inorganic N, maize flag leaf N concentration, maize total N uptake and maize yields followed a similar trend to tree biomass production with tree-based cropping systems exhibiting higher productivity (P < 0.05) than the cropping systems without trees. Nitrogen leaching from gliricidia agroforestry systems was lower than in the other agroforestry systems across all landscape positions as…	No	N/A	Not applicable	Not applicable
31936945	SB	2018-06-11	Hernandez RR, Debenport SJ, Leewis MCCE, Ndoye F, Nkenmogne KIE, Soumare A, Thuita M, Gueye M, Miambi E, Chapuis-Lardy L, Diedhiou I, and Dick RP. (2015). The native shrub, Piliostigma reticulatum, as an ecological "resource island" for mango trees in the Sahel. Agriculture, and Ecosystems & Environment, 204, pp.51-61.	Journal article	Hernandez RR ; Debenport SJ ; Leewis MCCE ; Ndoye F ; Nkenmogne KIE ; Soumare A ; Thuita M ; Gueye M ; Miambi E ; Chapuis-Lardy L ; Diedhiou I ; Dick RP ;	2015	The native shrub, Piliostigma reticulatum, as an ecological "resource island" for mango trees in the Sahel	Agriculture, Ecosystems & Environment	204	Stanford	USA	the Partnership for International Research and Education (NSF# 0968247), the Institut Sénégalais de Recherches Agricoles (ISRA), the Centre National pour la Recherche Scientifique (CNRS, GDRI REDH), the Institut de Recherche pour le Développement (IRD) in France and in Senegal, The French Embassy in Senegal, the Agence Universitaire de la francophonie	The objectives of this study were to determine the effect of native shrub + mango intercropping on: (1) soil chemistry, (2) arbuscular mycorrhizal fungi (AMF) symbiosis, (3) soil enzyme activity, (4) soil microbial biomass, and (5) soil microbial community structure.	No	None	No	Agrisilvicultural	Trees integrated with plantation crops	Senegal	the village of Keur Ndiogou Ndiaye	Tropical	None	20	Soil samples	N/A	Multiple	Spatial	No	No	No	No	Ecosystem services	Reg & Main - Physical, chemical, biological cond.	N/A	Soil moisture and pH ; Arbuscular mycorrhizal fungi ; Soil enzyme activity ; Soil microbial biomass ; Microbial community structure	Quantitative	Positive	We conclude that P. reticulatum has a synergistic effect on the microbial ecology when grown in combination with mango. This resulted in soil with a more diverse community and greater potential to perform decomposition and mineralize nutrients. The results showed that mango-shrub interplanting significantly lowered pH, and increased arbuscular mycorrhizal fungi (AMF) colonization of mango roots, …	No	N/A	Not applicable	Not applicable
31936783	DND	2017-02-10	Reverchon F, Bai SH, Liu X, and Blumfield TJ. (2015). Tree Plantation Systems Influence Nitrogen Retention and the Abundance of Nitrogen Functional Genes in the Solomon Islands. FRONTIERS IN MICROBIOLOGY, 6, pp..	Journal article	Reverchon F ; Bai SH ; Liu X ; Blumfield TJ	2015	Tree Plantation Systems Influence Nitrogen Retention and the Abundance of Nitrogen Functional Genes in the Solomon Islands	FRONTIERS IN MICROBIOLOGY	6	Instituto de Ecología A.C., Red de Estudios Moleculares Avanzados, Xalapa, México	Mexico	Australian Centre for International Agricultural Research	This study describes the effects of intercropping teak and flueggea on soil microbial diversity and soil N retention.	No	None	No	Agrisilvicultural	Trees integrated with plantation crops	Solomon Islands	Poitete, Kolombangara Island	Tropical	None	135 (5 samples per transect x 3 tranects per plot x 3 plots per plantation x 3 sampling periods)	Soil	sampling time, plantation type	Agriculture	Spatial	No	No	No	No	Ecosystem services	Reg & Main - Physical, chemical, biological cond.	N/A	Soil C and N content (C:N), Soil bacterial activity and nutrient cycling rates, Abundance of Microbial fuctional genes (most notably N cycling genes), Abundance of denitrifier bacterial/microbial communities, abundance of nitrogen fixing microbial functional genes, Abundance of archeal amoA	Quantitative	Mixed	This trend may not continue once trees reach mature height. Positive for soil carbon and nitrogen and abundance of denitrifier bacterial/microbial communities, negative for soil bacterial activity and nutrient cycling rates and abundance of archeal amoA, nuetral for abundance of nitrogen fixing microbial functional genes,	No	N/A	Not applicable	Not applicable
32373862	DND	2018-02-11	Rizali A, Clough Y, Buchori D, and Tscharntke T. (2013). Dissimilarity of ant communities increases with precipitation, but not reduced land-use intensity, in Indonesian cacao agroforestry. Diversity, 5(1), pp.26-38.	Journal article	Rizali A ; Clough Y ; Buchori D ; Tscharntke T	2013	Dissimilarity of ant communities increases with precipitation, but not reduced land-use intensity, in Indonesian cacao agroforestry	Diversity	5	University of Göttingen	Germany	German Science Foundation (DFG), Bogor Agricultural University (IPB), and Directorate General of Higher Education, Ministry of National Education of the Republic of Indonesia	This study describes the effects of land-use intensification and changes in precipitation due to climate change on the species richness of ant populations in cacao agroforestry.	No	None	No	Agrisilvicultural	Trees integrated in crop fields	Indonesia	Lore Lindu National Park, Central Sulawesi	Tropical	None	160 (10 trees per plot, 16 plots, half shaded half unshaded)	Trees	percipitation and altitude	Agriculture	Spatial	No	No	No	No	Ecosystem services	Reg & Main - Physical, chemical, biological cond.	N/A	Ant Species diversity and dissimilarity	Qualitative	Neutral	N/A	No	N/A	Not applicable	Not applicable
31937825	DND	2018-02-18	Sanou J, Bayala J, Bazie P, and Teklehaimanot Z. (2012). PHOTOSYNTHESIS AND BIOMASS PRODUCTION BY MILLET (PENNISETUM GLAUCUM) AND TARO (COLOCASIA ESCULENTA) GROWN UNDER BAOBAB (ADANSONIA DIGITATA) AND NERE (PARKIA BIGLOBOSA) IN AN AGROFORESTRY PARKLAND SYSTEM OF BURKINA FASO (WEST AFRICA). EXPERIMENTAL AGRICULTURE, 48(2), pp.283-300.	Journal article	Sanou J, Bayala J, Bazie P, and Teklehaimanot Z	2012	PHOTOSYNTHESIS AND BIOMASS PRODUCTION BY MILLET (PENNISETUM GLAUCUM) AND TARO (COLOCASIA ESCULENTA) GROWN UNDER BAOBAB (ADANSONIA DIGITATA) AND NERE (PARKIA BIGLOBOSA) IN AN AGROFORESTRY PARKLAND SYSTEM OF BURKINA FASO (WEST AFRICA)	Experimental Agriculture	48	Institut de l’Environnement et de Recherches Agricoles (INERA)	Burkina Faso	project SAFRUIT/INCO Contract Number 015465 of the European Commission	This study compared productivity of millet and tarro under baobab and nere trees.	No	None	No	Agrisilvicultural	Trees integrated in crop fields	Burkina Faso	Nobere	Tropical	None	24	Growth Zones	None stated	Agriculture	Spatial	No	No	No	No	Ecosystem services	Provisioning - Materials	N/A	Biomass	Quantitative	Mixed	depends on which crop combination examining	No	N/A	Not applicable	Not applicable
31937825	DND	2018-02-18	Sanou J, Bayala J, Bazie P, and Teklehaimanot Z. (2012). PHOTOSYNTHESIS AND BIOMASS PRODUCTION BY MILLET (PENNISETUM GLAUCUM) AND TARO (COLOCASIA ESCULENTA) GROWN UNDER BAOBAB (ADANSONIA DIGITATA) AND NERE (PARKIA BIGLOBOSA) IN AN AGROFORESTRY PARKLAND SYSTEM OF BURKINA FASO (WEST AFRICA). EXPERIMENTAL AGRICULTURE, 48(2), pp.283-300.	Journal article	Sanou J, Bayala J, Bazie P, and Teklehaimanot Z	2012	PHOTOSYNTHESIS AND BIOMASS PRODUCTION BY MILLET (PENNISETUM GLAUCUM) AND TARO (COLOCASIA ESCULENTA) GROWN UNDER BAOBAB (ADANSONIA DIGITATA) AND NERE (PARKIA BIGLOBOSA) IN AN AGROFORESTRY PARKLAND SYSTEM OF BURKINA FASO (WEST AFRICA)	Experimental Agriculture	48	Institut de l’Environnement et de Recherches Agricoles (INERA)	Burkina Faso	project SAFRUIT/INCO Contract Number 015465 of the European Commission	This study compared productivity of millet and tarro under baobab and nere trees.	No	None	No	Agrisilvicultural	Trees integrated in crop fields	Burkina Faso	Nobere	Tropical	None	24	Growth Zones	None stated	Agriculture	Spatial	No	No	No	No	Ecosystem services	Provisioning - Energy	N/A	Leaf Area Index (LAI)	Quantitative	Positive	N/A	No	N/A	Not applicable	Not applicable
31937825	DND	2018-02-18	Sanou J, Bayala J, Bazie P, and Teklehaimanot Z. (2012). PHOTOSYNTHESIS AND BIOMASS PRODUCTION BY MILLET (PENNISETUM GLAUCUM) AND TARO (COLOCASIA ESCULENTA) GROWN UNDER BAOBAB (ADANSONIA DIGITATA) AND NERE (PARKIA BIGLOBOSA) IN AN AGROFORESTRY PARKLAND SYSTEM OF BURKINA FASO (WEST AFRICA). EXPERIMENTAL AGRICULTURE, 48(2), pp.283-300.	Journal article	Sanou J, Bayala J, Bazie P, and Teklehaimanot Z	2012	PHOTOSYNTHESIS AND BIOMASS PRODUCTION BY MILLET (PENNISETUM GLAUCUM) AND TARO (COLOCASIA ESCULENTA) GROWN UNDER BAOBAB (ADANSONIA DIGITATA) AND NERE (PARKIA BIGLOBOSA) IN AN AGROFORESTRY PARKLAND SYSTEM OF BURKINA FASO (WEST AFRICA)	Experimental Agriculture	48	Institut de l’Environnement et de Recherches Agricoles (INERA)	Burkina Faso	project SAFRUIT/INCO Contract Number 015465 of the European Commission	This study compared productivity of millet and tarro under baobab and nere trees.	No	None	No	Agrisilvicultural	Trees integrated in crop fields	Burkina Faso	Nobere	Tropical	None	48	Growth Zones	None stated	Agriculture	Spatial	No	No	No	No	Ecosystem services	Reg & Main - Physical, chemical, biological cond.	N/A	Net Photosynthesis, radiation use efficiency,	Quantitative	Mixed	depends on which variable examined and crop combination	No	N/A	Not applicable	Not applicable
31937825	DND	2018-02-18	Sanou J, Bayala J, Bazie P, and Teklehaimanot Z. (2012). PHOTOSYNTHESIS AND BIOMASS PRODUCTION BY MILLET (PENNISETUM GLAUCUM) AND TARO (COLOCASIA ESCULENTA) GROWN UNDER BAOBAB (ADANSONIA DIGITATA) AND NERE (PARKIA BIGLOBOSA) IN AN AGROFORESTRY PARKLAND SYSTEM OF BURKINA FASO (WEST AFRICA). EXPERIMENTAL AGRICULTURE, 48(2), pp.283-300.	Journal article	Sanou J, Bayala J, Bazie P, and Teklehaimanot Z	2012	PHOTOSYNTHESIS AND BIOMASS PRODUCTION BY MILLET (PENNISETUM GLAUCUM) AND TARO (COLOCASIA ESCULENTA) GROWN UNDER BAOBAB (ADANSONIA DIGITATA) AND NERE (PARKIA BIGLOBOSA) IN AN AGROFORESTRY PARKLAND SYSTEM OF BURKINA FASO (WEST AFRICA)	Experimental Agriculture	48	Institut de l’Environnement et de Recherches Agricoles (INERA)	Burkina Faso	project SAFRUIT/INCO Contract Number 015465 of the European Commission	This study compared productivity of millet and tarro under baobab and nere trees.	No	None	No	Agrisilvicultural	Trees integrated in crop fields	Burkina Faso	Nobere	Tropical	None	48	Growth Zones	None stated	Agriculture	Spatial	No	No	No	No	Ecosystem services	Reg & Main - Mediation of flows	N/A	Stomatal conductance and water use efficiency (WUE)	Quantitative	Mixed	for WUE agroforestry had negative effect, while stomatal conductance depended on the crop	No	N/A	Not applicable	Not applicable
32371204	DND	2018-03-01	Khaki B A, Wani A A, Bhardwaj D R, and Singh V R. R. (2016). Soil carbon sequestration under different agroforestry land use systems.. Indian Forester, 142(8), pp..	Journal article	Khaki B A, Wani A A, Bhardwaj D R, and Singh V R. R	2016	Soil carbon sequestration under different agroforestry land use systems.	Indian Forester	142	Department of Ecology, Environment and Remote Sensing, Bemina Srinagar, Jammu and Kashmir	India	None	This study compared six agroforestry practices (hortipstoral, silvo-pastoral, agri-silvopastoral, agri-silvicultural, horti-silvopastoral, pure forest and natural grassland) on soil carbon sequestration properties.	No	None	Yes	Agroforestry (general)	Not specified	India	Poanta Valley (located on the western extreme of the Doon Valley)	Sub-tropical	None	6	Agroforestry systems	depth soil sample was taken from,	Multiple	Spatial	No	No	No	No	Ecosystem services	Reg & Main - Physical, chemical, biological cond.	N/A	Bulk Density, soil organic carbon	Quantitative	Mixed	depended on the specific practice done, soil depth, and wether it was compared to the pure forest comparator or the grass lands comparator	No	N/A	Not applicable	Not applicable
32371213	DND	2018-03-03	Kinasih I, Cahyanto T, Widiana A, Kurnia D N. I, Julita U, and Putra R E. (2016). Soil invertebrate diversity in coffee-pine agroforestry system at Sumedang, West Java.. Biodiversitas: Journal of Biological Diversity, 17(2), pp..	Journal article	Kinasih I, Cahyanto T, Widiana A, Kurnia D N. I, Julita U, and Putra R E.	2016	Soil invertebrate diversity in coffee-pine agroforestry system at Sumedang, West Java.	Journal of Biological Diversity	17	Universitas Islam Negeri Sunan Gunung Djati Bandung	Indonesia	Directorate for Research and Community Service, Directorate General for Higher Education, GoI through Decentralization Research Grant 2015-2016	This study describes a biodiversity survey of soil invertabrates at local pine-coffee agroforestry systems as compared to pine plantations and coffee plantations in West Java, Indonesia.	No	None	No	Agrisilvicultural	Trees integrated with plantation crops	Indonesia	Rancakalong Sub-district, Sumedang District, West Java	Tropical	None	1200	Pitfall traps	None stated	Agriculture	Spatial	No	No	No	No	Ecosystem services	Reg & Main - Physical, chemical, biological cond.	N/A	Number of individual soil Invertebrates	Quantitative	Mixed	dependant on the compared crop Coffee <Agroforestry< pine	No	N/A	Not applicable	Not applicable
31939609	DND	2018-03-07	Perfecto I, Mas A, Dietsch T, and Vandermeer J. (2003). Conservation of biodiversity in coffee agroecosystems: a tri-taxa comparison in southern Mexico. BIODIVERSITY AND CONSERVATION, 12(6), pp.1239-1252.	Journal article	Perfecto I, Mas A, Dietsch T, and Vandermeer J.	2003	Conservation of biodiversity in coffee agroecosystems: a tri-taxa comparison in southern Mexico	BIODIVERSITY AND CONSERVATION	12	University of Michigan, Depatment of Natural Resources	United States	Partially funded by the Latin American and Caribbean Study Program, the School of Natural Resources and Environment of the University of Michigan, the Horace Rackham Graduate School of the University of Michigan, the Kalamazoo Audubon Society and an NSF grant DEB-9981526	This study compares species richness of birds, fruit-feeding butterflies and ground-foraging ants along a coffee intensification gradient represented by a reduction in the number of species of shade trees and percentage of shade cover in coffee plantations	No	None	No	Agrisilvicultural	Trees integrated with plantation crops	Mexico	Tapachula and Huixtla in the Soconusco region of the state of Chiapas	Tropical	None	32	Sampling Locations (4 per habitat type per plot)	location of study site, existance of forest fragements near study site, specific taxa	Multiple	Spatial	No	No	No	No	Ecosystem services	Reg & Main - Physical, chemical, biological cond.	N/A	Taxa (Birds, Ants, Butterflies) Biodiversity	Quantitative	Mixed	Inconsistent pattern across sites. General trend of decline from forest to intense coffee plantations, but different taxa experience this in different ways	No	N/A	Not applicable	Not applicable
32374951	DND	2018-03-13	Pezzopane J R. M, Souza P S. de, Rolim G de S, and Gallo P B. (2011). Microclimate in coffee plantation grown under grevillea trees shading.. Acta Scientiarum - Agronomy, 33(2), pp..	Journal article	Pezzopane J R. M, Souza P S. de, Rolim G de S, and Gallo P B.	2011	Microclimate in coffee plantation grown under grevillea trees shading.	Acta Scientiarum - Agronomy	33	Centro de Pesquisa de Pecuaria do Sudeste, Empresa Brasileira de Pesquisa Agropecuaria	Brazil	Not Stated	This study examined the effects of grevilla trees on producing a microclimate for understory coffee plantations	No	None	No	Agrisilvicultural	Trees integrated with plantation crops	Brazil	Mococa- São Paulo Region	Temperate	None	2	Plots	time of day and year	Agriculture	Spatial	No	No	No	No	Ecosystem services	Reg & Main - Physical, chemical, biological cond.	N/A	Global Solar Radiation	Quantitative	Negative	This was true on average, but there was temporal variation - seasonal and time of day	No	N/A	Not applicable	Not applicable
32374951	DND	2018-03-13	Pezzopane J R. M, Souza P S. de, Rolim G de S, and Gallo P B. (2011). Microclimate in coffee plantation grown under grevillea trees shading.. Acta Scientiarum - Agronomy, 33(2), pp..	Journal article	Pezzopane J R. M, Souza P S. de, Rolim G de S, and Gallo P B.	2011	Microclimate in coffee plantation grown under grevillea trees shading.	Acta Scientiarum - Agronomy	33	Centro de Pesquisa de Pecuaria do Sudeste, Empresa Brasileira de Pesquisa Agropecuaria	Brazil	N/A	This study examined the effects of grevilla trees on producing a microclimate for understory coffee plantations	No	None	No	Agrisilvicultural	Trees integrated with plantation crops	Brazil	Mococa- São Paulo Region	Temperate	None	2	Plots	time of day and year	Agriculture	Spatial	No	No	No	No	Ecosystem services	Reg & Main - Physical, chemical, biological cond.	N/A	Maximum Air Temperature	Quantitative	Negative	This was true for the average but there was spatial variation in air temperature as the distance from a grevillea tree increased	No	N/A	Not applicable	Not applicable
32374951	DND	2018-03-13	Pezzopane J R. M, Souza P S. de, Rolim G de S, and Gallo P B. (2011). Microclimate in coffee plantation grown under grevillea trees shading.. Acta Scientiarum - Agronomy, 33(2), pp..	Journal article	Pezzopane J R. M, Souza P S. de, Rolim G de S, and Gallo P B.	2011	Microclimate in coffee plantation grown under grevillea trees shading.	Acta Scientiarum - Agronomy	33	Centro de Pesquisa de Pecuaria do Sudeste, Empresa Brasileira de Pesquisa Agropecuaria	Brazil	N/A	This study examined the effects of grevilla trees on producing a microclimate for understory coffee plantations	No	None	No	Agrisilvicultural	Trees integrated with plantation crops	Brazil	Mococa- São Paulo Region	Temperate	None	2	Plots	None stated	Agriculture	Spatial	No	No	No	No	Ecosystem services	Reg & Main - Physical, chemical, biological cond.	N/A	Minimum Air Temperature	Quantitative	Neutral	No difference in minimum air temperature under shade vs. no-shade	No	N/A	Not applicable	Not applicable
32374951	DND	2018-03-13	Pezzopane J R. M, Souza P S. de, Rolim G de S, and Gallo P B. (2011). Microclimate in coffee plantation grown under grevillea trees shading.. Acta Scientiarum - Agronomy, 33(2), pp..	Journal article	Pezzopane J R. M, Souza P S. de, Rolim G de S, and Gallo P B.	2011	Microclimate in coffee plantation grown under grevillea trees shading.	Acta Scientiarum - Agronomy	33	Centro de Pesquisa de Pecuaria do Sudeste, Empresa Brasileira de Pesquisa Agropecuaria	Brazil	N/A	This study examined the effects of grevilla trees on producing a microclimate for understory coffee plantations	No	None	No	Agrisilvicultural	Trees integrated with plantation crops	Brazil	Mococa- São Paulo Region	Temperate	None	2	Plots	time of day and year	Agriculture	Spatial	No	No	No	No	Ecosystem services	Reg & Main - Physical, chemical, biological cond.	N/A	Vapor Pressure Deficit	Quantitative	Negative	This was true for the average but there was spatial variation in air temperature as the distance from a grevillea tree increased. This can contribute to the maximization of water use efficiency.	No	N/A	Not applicable	Not applicable
32374951	DND	2018-03-13	Pezzopane J R. M, Souza P S. de, Rolim G de S, and Gallo P B. (2011). Microclimate in coffee plantation grown under grevillea trees shading.. Acta Scientiarum - Agronomy, 33(2), pp..	Journal article	Pezzopane J R. M, Souza P S. de, Rolim G de S, and Gallo P B.	2011	Microclimate in coffee plantation grown under grevillea trees shading.	Acta Scientiarum - Agronomy	33	Centro de Pesquisa de Pecuaria do Sudeste, Empresa Brasileira de Pesquisa Agropecuaria	Brazil	N/A	This study examined the effects of grevilla trees on producing a microclimate for understory coffee plantations	No	None	No	Agrisilvicultural	Trees integrated with plantation crops	Brazil	Mococa- São Paulo Region	Temperate	None	2	Plots	None stated	Agriculture	Spatial	No	No	No	No	Ecosystem services	Reg & Main - Physical, chemical, biological cond.	N/A	Average Wind Speed	Quantitative	Negative	N/A	No	N/A	Not applicable	Not applicable
32371097	DND	2018-03-19	Himshikha , and Charan Singh. (2017). Socio-economic conditions of the farmers.. Agriculture Update, 12(1), pp..	Journal article	Himshikha , and Charan Singh.	2017	Socio-economic conditions of the farmers.	Agriculture Update	12	Extension Division, Forest Research Institu	India	N/A	This study analyses socio-economic conditions of agroforestry and non-agroforestry farmers in Haridwar, India, based on survey responses from farmers.	No	None	No	Agroforestry (general)	Not specified	India	Haridwar district (Haridwar, Roorkee, and Laksar tehsils)	Sub-tropical	None	426	Farmers	None stated	Agriculture	Spatial	No	No	No	No	Human well-being	Income and household expenditure	N/A	Income status, Tendency to hire labour	Quantitative	Positive	note that this is strictly correlation	No	N/A	Not applicable	Not applicable
32371097	DND	2018-03-19	Himshikha , and Charan Singh. (2017). Socio-economic conditions of the farmers.. Agriculture Update, 12(1), pp..	Journal article	Himshikha , and Charan Singh.	2017	Socio-economic conditions of the farmers.	Agriculture Update	12	Extension Division, Forest Research Institu	India	N/A	This study analyses socio-economic conditions of agroforestry and non-agroforestry farmers in Haridwar, India, based on survey responses from farmers.	No	None	No	Agroforestry (general)	Not specified	India	Haridwar district (Haridwar, Roorkee, and Laksar tehsils)	Sub-tropical	None	426	Farmers	None stated	Agriculture	Spatial	Yes	Yes	No	No	Human well-being	Housing and material assets	N/A	Land Size, Housing structure, Ownership of Land	Quantitative	Positive	note that this is strictly correlation, non-adopters tended to rent/ lease more land as compared to adopters (possibly didn't adopt agroforestry becuase of debts)	No	N/A	Not applicable	Not applicable
32371094	DND	2018-03-20	Hernandez Ordonez J. O, Gutierrez Castorena M. del C, Ortiz Solorio C. A, Sanchez Guzman P, and Angeles Cervantes E. (2017). Calidad de Andosols en sistemas forestal, agroforestal y agricola con diferentes manejos en Zacatlan, Puebla. Terra Latinoamericana, 35(2), pp..	Journal article	Hernandez Ordonez J. O, Gutierrez Castorena M. del C, Ortiz Solorio C. A, Sanchez Guzman P, and Angeles Cervantes E.	2017	Calidad de Andosols en sistemas forestal, agroforestal y agricola con diferentes manejos en Zacatlan, Puebla.	Terra Latinoamericana	35	Postgraduate School, Campus Montecillo	Mexico	N/A	The present study was carried out to characterize the quality of Andosols under different management systems.	No	None	No	Agrisilvicultural	Tree gardens	Mexico	Atzingo and Poxcuatzingo (communities within Zacatlán), state of Puebla	Temperate	None	10	Sites	None stated	Multiple	Spatial	No	No	No	No	Ecosystem services	Reg & Main - Physical, chemical, biological cond.	N/A	Soil Structure, Soil Organic Matter, Soil Bulk Density, Soil Moisture	Quantitative	Mixed	Dependent on comparator and specific variable measured.	No	N/A	Not applicable	Not applicable
32392635	DND	2018-03-22	Chen Chunfeng, Junen Wu, Wenjie Liu, and Xiaojin Jiang. (2017). Effects of rubber-based agroforestry systems on soil aggregation and associated soil organic carbon: Implications for land use. Geoderma., , pp.13-24.	Journal article	Chen Chunfeng, Junen Wu, Wenjie Liu, and Xiaojin Jiang	2017	Effects of rubber-based agroforestry systems on soil aggregation and associated soil organic carbon: Implications for land use	Geoderma	299	Chinese Academy of Sciences	China	National Natural Science Foundation of China (31570622 and 41271051), the Natural Science Foundation of Yunnan Province (2013FA022 and 2014HB042), and the Chinese Academy of Sciences 135-Project (KFJ- EW-STS-084)	The objective of this study was to examine the management and landscape effects on water stable soil aggregates, soil aggregate-associated carbon, nitrogen content and soil carbon, and nitrogen ac- cumulation in Xishuangbanna, southwestern China	No	None	No	Agrisilvicultural	Trees integrated with plantation crops	China	Xishuangbanna Tropical Botanical Garden, Yunnan Province	Sub-tropical	None	104	Rubber-based agroforestry systems	soil depth	Agriculture	Spatial	No	No	No	No	Ecosystem services	Reg & Main - Physical, chemical, biological cond.	N/A	Water stable aggregate index in topsoil, aggregate Nitrogen, aggregates of Soil Organic Carbon, Distribution of macroaggregates at all soil depths, Number of aggregates and Soil mean weight diameter,	Quantitative	Positive	all but H. brasiliensis–C. arabica, and compared to monocultures	No	N/A	Not applicable	Not applicable
31938053	DND	2018-03-24	Clough Y, Barkmann J, Juhrbandt J, Kessler M, Wanger TC, Anshary A, Buchori D, Cicuzza D, Darras K, Putra DD, Erasmi S, Pitopang R, Schmidt C, Schulze CH, Seidel D, Steffan-Dewenter I, Stenchly K, Vidal S, Weist M, Wielgoss AC, and Tscharntke T. (2017). Combining high biodiversity with high yields in tropical agroforests. PROCEEDINGS OF THE NATIONAL ACADEMY OF SCIENCES OF THE UNITED STATES OF AME…	Journal article	Clough Y, Barkmann J, Juhrbandt J, Kessler M, Wanger TC, Anshary A, Buchori D, Cicuzza D, Darras K, Putra DD, Erasmi S, Pitopang R, Schmidt C, Schulze CH, Seidel D, Steffan-Dewenter I, Stenchly K, Vidal S, Weist M, Wielgoss AC, and Tscharntke T.	2017	Combining high biodiversity with high yields in tropical agroforests.	PROCEEDINGS OF THE NATIONAL ACADEMY OF SCIENCES OF THE UNITED STATES OF AMERICA	108	Department of Crop Sciences, Institure of Geography, Cartography, Geographic Information System, and Remote Sensing	Germany	Deutsche Forschungsgemeinschaft Grant	This study investigates the relationship between yield and species richness along a gradient from low-intensity tropical agroforestry systems to intensively managed tree-crop plantations	No	None	No	Agrisilvicultural	Trees integrated with plantation crops	Indonesia	Sulawesi, near Lore Lindu National Park	Tropical	None	103	Smallholder cacao agroforestry systems (43 from field study, 60 from survey's)	black pod disease	Agriculture	Spatial	No	No	No	No	Agricultural productivity	Productivity (yield)	N/A	expected yield	Quantitative	Negative	Expected yield of cacao tress decreased with increasing shade	No	N/A	Not applicable	Not applicable
31936304	DND	2018-03-25	Chen XJ, Hou FJ, Matthew C, and He XZ. (2017). Soil C, N, and P Stocks Evaluation Under Major Land Uses on China's Loess Plateau. RANGELAND ECOLOGY & MANAGEMENT, 70(3), pp.341-347.	Journal article	Chen XJ, Hou FJ, Matthew C, and He XZ.	2017	Soil C, N, and P Stocks Evaluation Under Major Land Uses on China's Loess Plateau	RANGELAND ECOLOGY & MANAGEMENT	70	College of Pastoral Agriculture Science and Technology, Lanzhou University	China	N/A	This study describes the impacts of the five major land use types in the Loess Plateau on soil organic carbon, nitrogen, and phorphorus stocks.	No	None	Yes	Silvopastoral	Trees/shrubs on pasture	China	Tianshui village, Huanxian County, Gansu Province	Temperate	None	2790	soil cores	site, soil depth and interactions between site and soil depth	Multiple	Spatial	No	No	No	No	Ecosystem services	Reg & Main - Physical, chemical, biological cond.	N/A	Soil organic carbon, total soil nitrogen, total soil phosphorus	Quantitative	Mixed	dependent on compartor and specific variable chosen	No	N/A	Not applicable	Not applicable
31939211	DND	2018-03-25	Corre MD, Dechert G, and Veldkamp E. (2006). Soil nitrogen cycling following Montane forest conversion in Central Sulawesi, Indonesia. SOIL SCIENCE SOCIETY OF AMERICA JOURNAL, 70(2), pp.359-366.	Journal article	Corre MD, Dechert G, and Veldkamp E.	2006	Soil nitrogen cycling following Montane forest conversion in Central Sulawesi, Indonesia	Soil Science Society of America Journal	70	Institute of Soil Science and Forest Nutrition, University of Goettengen	Germany	German Research Foundation	This study describes soil nitrogen dynamics under agroforestry systems, corn cultivation and indigenous forests in Sulawesi, Indonesia.	No	None	No	Agrisilvicultural	Trees integrated with plantation crops	Indonesia	Sulawesi, near Lore Lindu National Park	Tropical	None	8	Sites	None stated	Multiple	Spatial	No	No	No	No	Ecosystem services	Reg & Main - Physical, chemical, biological cond.	N/A	Soil N cycling rates, Gross N mineralization rates, Turnover rate of NH4+, Turnover rate of microbial N pools	Quantitative	Mixed	Dependent on comparator and specific variable measured.	No	N/A	Not applicable	Not applicable
31936236	DND	2018-03-28	Coulibaly JY, Chiputwa B, Nakelse T, and Kundhlande G. (2017). Adoption of agroforestry and the impact on household food security among farmers in Malawi. AGRICULTURAL SYSTEMS, 155, pp.52-69.	Journal article	Coulibaly JY, Chiputwa B, Nakelse T, and Kundhlande G	2017	Adoption of agroforestry and the impact on household food security among farmers in Malawi	AGRICULTURAL SYSTEMS	155	World Agroforestry Center	Kenya	Agroforestry for Food Security Project, phase II in Malawi funded by the Irish Aid (Grant number: ICRAF 07 01).	This paper analyzes the impacts of adopting fertilizer trees on household food security using household data from maize farmers in Malawi after the Agroforestry Food Security Programme (AFSP) intervention implemented by ICRAF in 2007.	Yes	Farmer capacity development	No	Agrisilvicultural	Trees integrated in crop fields	Malawi	Karonga, Mzimba, Salima, Kasungu, Thyolo, and Mulanje districts	Tropical	Endogenous switching regression	338	Households	Quantity of inorganic fertilizer application, access to extension services - distance and knowledge of program, soil quality, soil fertility variables, selection bias from CBO and lead farmers used to reach more farmers, project was targeted to the poorer populations - may overestimate the impacts of project, most motivated farmers or those who expect to receive a benefit from it are more likely …	Agriculture	Non-randomized BACI	Yes	Yes	No	Yes	Human well-being	Food security and nutrition	Men	Food Security	Qualitative	Positive	The results reveal that households that adopted fertilizer trees will have higher food security status compared to a scenario had they not adopted. More specifically, households that actually adopted fertilizer trees would realize an additional value of food crops value of 12,447 MWK per acre, which translates to a 35% increment. These results provide evidence that fertilizer tree adoption has a …	Yes	Agroforestry adoption led to higher maize yields and food crops value	Not applicable	Not applicable
31936236	DND	2018-03-28	Coulibaly JY, Chiputwa B, Nakelse T, and Kundhlande G. (2017). Adoption of agroforestry and the impact on household food security among farmers in Malawi. AGRICULTURAL SYSTEMS, 155, pp.52-69.	Journal article	Coulibaly JY, Chiputwa B, Nakelse T, and Kundhlande G	2017	Adoption of agroforestry and the impact on household food security among farmers in Malawi	AGRICULTURAL SYSTEMS	155	World Agroforestry Center	Kenya	Agroforestry for Food Security Project, phase II in Malawi funded by the Irish Aid	This paper analyzes the impacts of adopting fertilizer trees on household food security using household data from maize farmers in Malawi after the Agroforestry Food Security Programme (AFSP) intervention implemented by ICRAF in 2007.	Yes	Enhancing access to tree germplasm	No	Agrisilvicultural	Trees integrated in crop fields	Malawi	Karonga, Mzimba, Salima, Kasungu, Thyolo, and Mulanje districts	Tropical	Endogenous switching regression	338	Households	Quantity of inorganic fertilizer application, access to extension services - distance and knowledge of program, soil quality, soil fertility variables, selection bias from CBO and lead farmers used to reach more farmers, project was targeted to the poorer populations - may overestimate the impacts of project, most motivated farmers or those who expect to receive a benefit from it are more likely …	Agriculture	Non-randomized BACI	Yes	Yes	No	Yes	Human well-being	Food security and nutrition	Men	Food Security	Qualitative	Positive	The results reveal that households that adopted fertilizer trees will have higher food security status compared to a scenario had they not adopted. More specifically, households that actually adopted fertilizer trees would realize an additional value of food crops value of 12,447 MWK per acre, which translates to a 35% increment. These results provide evidence that fertilizer tree adoption has a …	Yes	Agroforestry adoption led to higher maize yields and food crops value	Not applicable	Not applicable
31936236	DND	2018-03-28	Coulibaly JY, Chiputwa B, Nakelse T, and Kundhlande G. (2017). Adoption of agroforestry and the impact on household food security among farmers in Malawi. AGRICULTURAL SYSTEMS, 155, pp.52-69.	Journal article	Coulibaly JY, Chiputwa B, Nakelse T, and Kundhlande G	2017	Adoption of agroforestry and the impact on household food security among farmers in Malawi	AGRICULTURAL SYSTEMS	155	World Agroforestry Center	Kenya	Agroforestry for Food Security Project, phase II in Malawi funded by the Irish Aid (Grant number: ICRAF 07 01).	This paper analyzes the impacts of adopting fertilizer trees on household food security using household data from maize farmers in Malawi after the Agroforestry Food Security Programme (AFSP) intervention implemented by ICRAF in 2007.	Yes	Farmer capacity development	No	Agrisilvicultural	Trees integrated in crop fields	Malawi	Karonga, Mzimba, Salima, Kasungu, Thyolo, and Mulanje districts	Tropical	Endogenous switching regression	338	Households	Quantity of inorganic fertilizer application, access to extension services - distance and knowledge of program, soil quality, soil fertility variables, selection bias from CBO and lead farmers used to reach more farmers, project was targeted to the poorer populations - may overestimate the impacts of project, most motivated farmers or those who expect to receive a benefit from it are more likely …	Agriculture	Non-randomized BACI	Yes	Yes	No	Yes	Human well-being	Food security and nutrition	Smallholder farmers	Food Security	Qualitative	Positive	The results reveal that households that adopted fertilizer trees will have higher food security status compared to a scenario had they not adopted. More specifically, households that actually adopted fertilizer trees would realize an additional value of food crops value of 12,447 MWK per acre, which translates to a 35% increment. They examined the differential impacts of adoption by stratifying f…	Yes	Agroforestry adoption led to higher maize yields and food crops value	Not applicable	Not applicable
31936236	DND	2018-03-28	Coulibaly JY, Chiputwa B, Nakelse T, and Kundhlande G. (2017). Adoption of agroforestry and the impact on household food security among farmers in Malawi. AGRICULTURAL SYSTEMS, 155, pp.52-69.	Journal article	Coulibaly JY, Chiputwa B, Nakelse T, and Kundhlande G	2017	Adoption of agroforestry and the impact on household food security among farmers in Malawi	AGRICULTURAL SYSTEMS	155	World Agroforestry Center	Kenya	Agroforestry for Food Security Project, phase II in Malawi funded by the Irish Aid	This paper analyzes the impacts of adopting fertilizer trees on household food security using household data from maize farmers in Malawi after the Agroforestry Food Security Programme (AFSP) intervention implemented by ICRAF in 2007.	Yes	Enhancing access to tree germplasm	No	Agrisilvicultural	Trees integrated in crop fields	Malawi	Karonga, Mzimba, Salima, Kasungu, Thyolo, and Mulanje districts	Tropical	Endogenous switching regression	338	Households	Quantity of inorganic fertilizer application, access to extension services - distance and knowledge of program, soil quality, soil fertility variables, selection bias from CBO and lead farmers used to reach more farmers, project was targeted to the poorer populations - may overestimate the impacts of project, most motivated farmers or those who expect to receive a benefit from it are more likely …	Agriculture	Non-randomized BACI	Yes	Yes	No	Yes	Human well-being	Food security and nutrition	Smallholder farmers	Food Security	Qualitative	Positive	The results reveal that households that adopted fertilizer trees will have higher food security status compared to a scenario had they not adopted. More specifically, households that actually adopted fertilizer trees would realize an additional value of food crops value of 12,447 MWK per acre, which translates to a 35% increment. They examined the differential impacts of adoption by stratifying f…	Yes	Agroforestry adoption led to higher maize yields and food crops value	Not applicable	Not applicable
31936236	DND	2018-03-28	Coulibaly JY, Chiputwa B, Nakelse T, and Kundhlande G. (2017). Adoption of agroforestry and the impact on household food security among farmers in Malawi. AGRICULTURAL SYSTEMS, 155, pp.52-69.	Journal article	Coulibaly JY, Chiputwa B, Nakelse T, and Kundhlande G	2017	Adoption of agroforestry and the impact on household food security among farmers in Malawi	AGRICULTURAL SYSTEMS	155	World Agroforestry Center	Kenya	Agroforestry for Food Security Project, phase II in Malawi funded by the Irish Aid (Grant number: ICRAF 07 01).	This paper analyzes the impacts of adopting fertilizer trees on household food security using household data from maize farmers in Malawi after the Agroforestry Food Security Programme (AFSP) intervention implemented by ICRAF in 2007.	Yes	Farmer capacity development	No	Agrisilvicultural	Trees integrated in crop fields	Malawi	Karonga, Mzimba, Salima, Kasungu, Thyolo, and Mulanje districts	Tropical	Endogenous switching regression	338	Households	Quantity of inorganic fertilizer application, access to extension services - distance and knowledge of program, soil quality, soil fertility variables, selection bias from CBO and lead farmers used to reach more farmers, project was targeted to the poorer populations - may overestimate the impacts of project, most motivated farmers or those who expect to receive a benefit from it are more likely …	Agriculture	Non-randomized BACI	Yes	Yes	No	Yes	Agricultural productivity	Productivity (yield)	Men	Maize yield	Qualitative	Positive	The results reveal that households that adopted fertilizer trees will have higher food security status compared to a scenario had they not adopted. More specifically, households that actually adopted fertilizer trees would realize an additional value of food crops value of 12,447 MWK per acre, which translates to a 35% increment. These results provide evidence that fertilizer tree adoption has a …	Yes	Agroforestry adoption led to higher maize yields and food crops value	Not applicable	Not applicable
31936236	DND	2018-03-28	Coulibaly JY, Chiputwa B, Nakelse T, and Kundhlande G. (2017). Adoption of agroforestry and the impact on household food security among farmers in Malawi. AGRICULTURAL SYSTEMS, 155, pp.52-69.	Journal article	Coulibaly JY, Chiputwa B, Nakelse T, and Kundhlande G	2017	Adoption of agroforestry and the impact on household food security among farmers in Malawi	AGRICULTURAL SYSTEMS	155	World Agroforestry Center	Kenya	Agroforestry for Food Security Project, phase II in Malawi funded by the Irish Aid	This paper analyzes the impacts of adopting fertilizer trees on household food security using household data from maize farmers in Malawi after the Agroforestry Food Security Programme (AFSP) intervention implemented by ICRAF in 2007.	Yes	Enhancing access to tree germplasm	No	Agrisilvicultural	Trees integrated in crop fields	Malawi	Karonga, Mzimba, Salima, Kasungu, Thyolo, and Mulanje districts	Tropical	Endogenous switching regression	338	Households	Quantity of inorganic fertilizer application, access to extension services - distance and knowledge of program, soil quality, soil fertility variables, selection bias from CBO and lead farmers used to reach more farmers, project was targeted to the poorer populations - may overestimate the impacts of project, most motivated farmers or those who expect to receive a benefit from it are more likely …	Agriculture	Non-randomized BACI	Yes	Yes	No	Yes	Agricultural productivity	Productivity (yield)	Men	Maize yield	Qualitative	Positive	The results reveal that households that adopted fertilizer trees will have higher food security status compared to a scenario had they not adopted. More specifically, households that actually adopted fertilizer trees would realize an additional value of food crops value of 12,447 MWK per acre, which translates to a 35% increment. These results provide evidence that fertilizer tree adoption has a …	Yes	Agroforestry adoption led to higher maize yields and food crops value	Not applicable	Not applicable
31936236	DND	2018-03-28	Coulibaly JY, Chiputwa B, Nakelse T, and Kundhlande G. (2017). Adoption of agroforestry and the impact on household food security among farmers in Malawi. AGRICULTURAL SYSTEMS, 155, pp.52-69.	Journal article	Coulibaly JY, Chiputwa B, Nakelse T, and Kundhlande G	2017	Adoption of agroforestry and the impact on household food security among farmers in Malawi	AGRICULTURAL SYSTEMS	155	World Agroforestry Center	Kenya	Agroforestry for Food Security Project, phase II in Malawi funded by the Irish Aid (Grant number: ICRAF 07 01).	This paper analyzes the impacts of adopting fertilizer trees on household food security using household data from maize farmers in Malawi after the Agroforestry Food Security Programme (AFSP) intervention implemented by ICRAF in 2007.	Yes	Farmer capacity development	No	Agrisilvicultural	Trees integrated in crop fields	Malawi	Karonga, Mzimba, Salima, Kasungu, Thyolo, and Mulanje districts	Tropical	Endogenous switching regression	338	Households	Quantity of inorganic fertilizer application, access to extension services - distance and knowledge of program, soil quality, soil fertility variables, selection bias from CBO and lead farmers used to reach more farmers, project was targeted to the poorer populations - may overestimate the impacts of project, most motivated farmers or those who expect to receive a benefit from it are more likely …	Agriculture	Non-randomized BACI	Yes	Yes	No	Yes	Agricultural productivity	Productivity (yield)	Smallholder farmers	Maize yield	Qualitative	Positive	The results reveal that households that adopted fertilizer trees will have higher food security status compared to a scenario had they not adopted. More specifically, households that actually adopted fertilizer trees would realize an additional value of food crops value of 12,447 MWK per acre, which translates to a 35% increment. They examined the differential impacts of adoption by stratifying f…	Yes	Agroforestry adoption led to higher maize yields and food crops value	Not applicable	Not applicable
31936236	DND	2018-03-28	Coulibaly JY, Chiputwa B, Nakelse T, and Kundhlande G. (2017). Adoption of agroforestry and the impact on household food security among farmers in Malawi. AGRICULTURAL SYSTEMS, 155, pp.52-69.	Journal article	Coulibaly JY, Chiputwa B, Nakelse T, and Kundhlande G	2017	Adoption of agroforestry and the impact on household food security among farmers in Malawi	AGRICULTURAL SYSTEMS	155	World Agroforestry Center	Kenya	Agroforestry for Food Security Project, phase II in Malawi funded by the Irish Aid	This paper analyzes the impacts of adopting fertilizer trees on household food security using household data from maize farmers in Malawi after the Agroforestry Food Security Programme (AFSP) intervention implemented by ICRAF in 2007.	Yes	Enhancing access to tree germplasm	No	Agrisilvicultural	Trees integrated in crop fields	Malawi	Karonga, Mzimba, Salima, Kasungu, Thyolo, and Mulanje districts	Tropical	Endogenous switching regression	338	Households	Quantity of inorganic fertilizer application, access to extension services - distance and knowledge of program, soil quality, soil fertility variables, selection bias from CBO and lead farmers used to reach more farmers, project was targeted to the poorer populations - may overestimate the impacts of project, most motivated farmers or those who expect to receive a benefit from it are more likely …	Agriculture	Non-randomized BACI	Yes	Yes	No	Yes	Agricultural productivity	Productivity (yield)	Smallholder farmers	Maize yield	Qualitative	Positive	The results reveal that households that adopted fertilizer trees will have higher food security status compared to a scenario had they not adopted. More specifically, households that actually adopted fertilizer trees would realize an additional value of food crops value of 12,447 MWK per acre, which translates to a 35% increment. They examined the differential impacts of adoption by stratifying f…	Yes	Agroforestry adoption led to higher maize yields and food crops value	Not applicable	Not applicable
31936236	DND	2018-03-28	Coulibaly JY, Chiputwa B, Nakelse T, and Kundhlande G. (2017). Adoption of agroforestry and the impact on household food security among farmers in Malawi. AGRICULTURAL SYSTEMS, 155, pp.52-69.	Journal article	Coulibaly JY, Chiputwa B, Nakelse T, and Kundhlande G	2017	Adoption of agroforestry and the impact on household food security among farmers in Malawi	AGRICULTURAL SYSTEMS	155	World Agroforestry Center	Kenya	Agroforestry for Food Security Project, phase II in Malawi funded by the Irish Aid (Grant number: ICRAF 07 01).	This paper analyzes the impacts of adopting fertilizer trees on household food security using household data from maize farmers in Malawi after the Agroforestry Food Security Programme (AFSP) intervention implemented by ICRAF in 2007.	Yes	Farmer capacity development	No	Agrisilvicultural	Trees integrated in crop fields	Malawi	Karonga, Mzimba, Salima, Kasungu, Thyolo, and Mulanje districts	Tropical	Endogenous switching regression	338	Households	Quantity of inorganic fertilizer application, access to extension services - distance and knowledge of program, soil quality, soil fertility variables, selection bias from CBO and lead farmers used to reach more farmers, project was targeted to the poorer populations - may overestimate the impacts of project, most motivated farmers or those who expect to receive a benefit from it are more likely …	Agriculture	Non-randomized BACI	Yes	Yes	No	Yes	Agricultural productivity	Profitability	Men	Value of food crops per acre	Qualitative	Positive	The results reveal that households that adopted fertilizer trees will have higher food security status compared to a scenario had they not adopted. More specifically, households that actually adopted fertilizer trees would realize an additional value of food crops value of 12,447 MWK per acre, which translates to a 35% increment. These results provide evidence that fertilizer tree adoption has a …	Yes	Agroforestry adoption led to higher maize yields and food crops value	Not applicable	Not applicable
31936236	DND	2018-03-28	Coulibaly JY, Chiputwa B, Nakelse T, and Kundhlande G. (2017). Adoption of agroforestry and the impact on household food security among farmers in Malawi. AGRICULTURAL SYSTEMS, 155, pp.52-69.	Journal article	Coulibaly JY, Chiputwa B, Nakelse T, and Kundhlande G	2017	Adoption of agroforestry and the impact on household food security among farmers in Malawi	AGRICULTURAL SYSTEMS	155	World Agroforestry Center	Kenya	Agroforestry for Food Security Project, phase II in Malawi funded by the Irish Aid	This paper analyzes the impacts of adopting fertilizer trees on household food security using household data from maize farmers in Malawi after the Agroforestry Food Security Programme (AFSP) intervention implemented by ICRAF in 2007.	Yes	Enhancing access to tree germplasm	No	Agrisilvicultural	Trees integrated in crop fields	Malawi	Karonga, Mzimba, Salima, Kasungu, Thyolo, and Mulanje districts	Tropical	Endogenous switching regression	338	Households	Quantity of inorganic fertilizer application, access to extension services - distance and knowledge of program, soil quality, soil fertility variables, selection bias from CBO and lead farmers used to reach more farmers, project was targeted to the poorer populations - may overestimate the impacts of project, most motivated farmers or those who expect to receive a benefit from it are more likely …	Agriculture	Non-randomized BACI	Yes	Yes	No	Yes	Agricultural productivity	Profitability	Men	Value of food crops per acre	Qualitative	Positive	The results reveal that households that adopted fertilizer trees will have higher food security status compared to a scenario had they not adopted. More specifically, households that actually adopted fertilizer trees would realize an additional value of food crops value of 12,447 MWK per acre, which translates to a 35% increment. These results provide evidence that fertilizer tree adoption has a …	Yes	Agroforestry adoption led to higher maize yields and food crops value	Not applicable	Not applicable
31936236	DND	2018-03-28	Coulibaly JY, Chiputwa B, Nakelse T, and Kundhlande G. (2017). Adoption of agroforestry and the impact on household food security among farmers in Malawi. AGRICULTURAL SYSTEMS, 155, pp.52-69.	Journal article	Coulibaly JY, Chiputwa B, Nakelse T, and Kundhlande G	2017	Adoption of agroforestry and the impact on household food security among farmers in Malawi	AGRICULTURAL SYSTEMS	155	World Agroforestry Center	Kenya	Agroforestry for Food Security Project, phase II in Malawi funded by the Irish Aid (Grant number: ICRAF 07 01).	This paper analyzes the impacts of adopting fertilizer trees on household food security using household data from maize farmers in Malawi after the Agroforestry Food Security Programme (AFSP) intervention implemented by ICRAF in 2007.	Yes	Farmer capacity development	No	Agrisilvicultural	Trees integrated in crop fields	Malawi	Karonga, Mzimba, Salima, Kasungu, Thyolo, and Mulanje districts	Tropical	Endogenous switching regression	338	Households	Quantity of inorganic fertilizer application, access to extension services - distance and knowledge of program, soil quality, soil fertility variables, selection bias from CBO and lead farmers used to reach more farmers, project was targeted to the poorer populations - may overestimate the impacts of project, most motivated farmers or those who expect to receive a benefit from it are more likely …	Agriculture	Non-randomized BACI	Yes	Yes	No	Yes	Agricultural productivity	Profitability	Smallholder farmers	Value of food crops per acre	Qualitative	Positive	The results reveal that households that adopted fertilizer trees will have higher food security status compared to a scenario had they not adopted. More specifically, households that actually adopted fertilizer trees would realize an additional value of food crops value of 12,447 MWK per acre, which translates to a 35% increment. They examined the differential impacts of adoption by stratifying f…	Yes	Agroforestry adoption led to higher maize yields and food crops value	Not applicable	Not applicable
31936236	DND	2018-03-28	Coulibaly JY, Chiputwa B, Nakelse T, and Kundhlande G. (2017). Adoption of agroforestry and the impact on household food security among farmers in Malawi. AGRICULTURAL SYSTEMS, 155, pp.52-69.	Journal article	Coulibaly JY, Chiputwa B, Nakelse T, and Kundhlande G	2017	Adoption of agroforestry and the impact on household food security among farmers in Malawi	AGRICULTURAL SYSTEMS	155	World Agroforestry Center	Kenya	Agroforestry for Food Security Project, phase II in Malawi funded by the Irish Aid	This paper analyzes the impacts of adopting fertilizer trees on household food security using household data from maize farmers in Malawi after the Agroforestry Food Security Programme (AFSP) intervention implemented by ICRAF in 2007.	Yes	Enhancing access to tree germplasm	No	Agrisilvicultural	Trees integrated in crop fields	Malawi	Karonga, Mzimba, Salima, Kasungu, Thyolo, and Mulanje districts	Tropical	Endogenous switching regression	338	Households	Quantity of inorganic fertilizer application, access to extension services - distance and knowledge of program, soil quality, soil fertility variables, selection bias from CBO and lead farmers used to reach more farmers, project was targeted to the poorer populations - may overestimate the impacts of project, most motivated farmers or those who expect to receive a benefit from it are more likely …	Agriculture	Non-randomized BACI	Yes	Yes	No	Yes	Agricultural productivity	Profitability	Smallholder farmers	Value of food crops per acre	Qualitative	Positive	The results reveal that households that adopted fertilizer trees will have higher food security status compared to a scenario had they not adopted. More specifically, households that actually adopted fertilizer trees would realize an additional value of food crops value of 12,447 MWK per acre, which translates to a 35% increment. They examined the differential impacts of adoption by stratifying f…	Yes	Agroforestry adoption led to higher maize yields and food crops value	Not applicable	Not applicable
31937074	DND	2018-04-16	De Beenhouwer M, Muleta D, Peeters B, Van Geel M, Lievens B, and Honnay O. (2015). DNA pyrosequencing evidence for large diversity differences between natural and managed coffee mycorrhizal fungal communities. AGRONOMY FOR SUSTAINABLE DEVELOPMENT, 35(1), pp.241-249.	Journal article	De Beenhouwer M, Muleta D, Peeters B, Van Geel M, Lievens B, and Honnay O.	2015	DNA pyrosequencing evidence for large diversity differences between natural and managed coffee mycorrhizal fungal communities	AGRONOMY FOR SUSTAINABLE DEVELOPMENT	35	KU Leuven, Kasteelpark Arenberg	Belgium	University Development Cooperation of the Flemish Interuniversity Council and a VLADOC grant (VLIR-UOS).	This study assessed the mycorrhizal diversity and community composition in Arabica cofee in five different management systems	No	None	Yes	Agrisilvicultural	Trees integrated with plantation crops	Ethiopia	Jimma zone of the Oromo region	Sub-tropical	None	5	Coffee management systems	Management intensity	Agriculture	Spatial	No	No	No	No	Ecosystem services	Reg & Main - Physical, chemical, biological cond.	N/A	Soil physicochemical analysis (soil pH, soil inorganic nitrogen availability, ammonium, nitrate, soil inorganic phosphor availability) ; mycorrhizal colonization ; mycorrhizal diversity	Quantitative	Positive	Our results indicate a strong difference in mycorrhizal diversity and community composition in roots of C. arabica when the forest coffee system is compared with other coffee management systems. Therefore, our study stresses the unique position of natural, wild coffee for its associated mycorrhizal symbiosis. Conserving populations of natural wild Arabica coffee through better forest protection t…	No	N/A	Not applicable	Not applicable
31937074	DND	2018-04-19	De Beenhouwer M, Muleta D, Peeters B, Van Geel M, Lievens B, and Honnay O. (2015). DNA pyrosequencing evidence for large diversity differences between natural and managed coffee mycorrhizal fungal communities. AGRONOMY FOR SUSTAINABLE DEVELOPMENT, 35(1), pp.241-249.	Journal article	De Beenhouwer M, Muleta D, Peeters B, Van Geel M, Lievens B, and Honnay O.	2015	DNA pyrosequencing evidence for large diversity differences between natural and managed coffee mycorrhizal fungal communities	AGRONOMY FOR SUSTAINABLE DEVELOPMENT	35	KU Leuven, Kasteelpark Arenberg	Belgium	University Development Cooperation of the Flemish Interuniversity Council and a VLADOC grant (VLIR-UOS).	This study assessed the mycorrhizal diversity and community composition in Arabica cofee in five different management systems	No	None	Yes	Agrisilvicultural	Tree gardens	Ethiopia	Jimma zone of the Oromo region	Sub-tropical	None	5	Coffee management systems	Management intensity	Agriculture	Spatial	No	No	No	No	Ecosystem services	Reg & Main - Physical, chemical, biological cond.	N/A	Soil physicochemical analysis (soil pH, soil inorganic nitrogen availability, ammonium, nitrate, soil inorganic phosphor availability) ; mycorrhizal colonization ; mycorrhizal diversity	Quantitative	Mixed	Performed worse than forest coffee system but better than coffee plantation system.	No	N/A	Not applicable	Not applicable
31938260	DND	2018-04-21	de la Mora A, and Phlpott SM. (2010). Wood-Nesting Ants and Their Parasites in Forests and Coffee Agroecosystems. ENVIRONMENTAL ENTOMOLOGY, 39(5), pp.1473-1481.	Journal article	de la Mora A, and Phlpott SM.	2010	Wood-Nesting Ants and Their Parasites in Forests and Coffee Agroecosystems.	ENVIRONMENTAL ENTOMOLOGY	39	ECOSUR	Mexico	The University of Toledo and NSF (DEB-0349388 award)	This paper describes a study on the abundance, diversity, and species composition of wood-nesting ants and frequency of parasitism of poneromorph ants in coffee agroecosystems and a forest fragment in Chiapas, Mexico.	No	None	No	Agrisilvicultural	Trees integrated with plantation crops	Mexico	Soconusco region of Chiapas	Tropical	None	4	Study sites	Shade management	Primary forest	Spatial	No	No	No	No	Ecosystem services	Reg & Main - Physical, chemical, biological cond.	N/A	Colony abundance, ant species composition, ant species richness, fraction of parasitized ant species	Quantitative	Mixed	This study did not find differences in richness or abundance of wood nesting ants, but did find strong differences in species composition. In poneromorph ants, parasitism by eucharitid parasitoids was common and somewhat stronger in the forest and traditional polyculture sites.	No	N/A	Not applicable	Not applicable
31937111	DND	2018-04-27	Deheuvels O, Rousseau GX, Quiroga GS, Franco MD, Cerda R, Mendoza SJV, and Somarriba E. (2014). Biodiversity is affected by changes in management intensity of cocoa-based agroforests. AGROFORESTRY SYSTEMS, 88(6), pp.1081-1099.	Journal article	Deheuvels O, Rousseau GX, Quiroga GS, Franco MD, Cerda R, Mendoza SJV, and Somarriba E	2014	Biodiversity is affected by changes in management intensity of cocoa-based agroforests	AGROFORESTRY SYSTEMS	88	CIRAD	France	CIRAD, the French Embassy in Costa Rica, the FIRC fund (France) and CATIE/ MAP/PCC	This paper assessed if differences in the vegetation composition and structure of 36 cocoa agroforests could affect the wild diversity of small mammals, amphibians, reptiles, soil and litter macro-invertebrates and epiphytes found on cocoa trees and associated plants.	No	None	No	Agrisilvicultural	Trees integrated with plantation crops	Costa Rica	Bribri Indigenous Reserve - Talamanca region	Tropical	None	44	Study plots	Management intensity	Primary forest	Spatial	No	No	No	No	Ecosystem services	Reg & Main - Physical, chemical, biological cond.	N/A	Alpha-diversity and beta-diversity of terrestrial plants, epiphytes, leaf litter macro-invertebrates, soil macro-invertebrates, mammals, reptiles, and amphibians	Quantitative	Negative	Cocoa-based agroforests in Talamanca were significantly less diverse than neighboring forest patches	No	N/A	Not applicable	Not applicable
31937544	DND	2018-04-28	Demessie A, Singh BR, and Lal R. (2013). Soil carbon and nitrogen stocks under chronosequence of farm and traditional agroforestry land uses in Gambo District, Southern Ethiopia. NUTRIENT CYCLING IN AGROECOSYSTEMS, 95(3), pp.365-375.	Journal article	Demessie A ; Singh BR ; Lal R	2013	Soil carbon and nitrogen stocks under chronosequence of farm and traditional agroforestry land uses in Gambo District, Southern Ethiopia	NUTRIENT CYCLING IN AGROECOSYSTEMS	95	Hawassa University	Ethiopia	NORAD	The objectives of the study were to determine: (1) the changes in the concentration and stocks of SOC and N in soils during 12, 20, 30, 40 and 50 years after conversion of natural forest to agroforestry and farm lands under the prevailing farmer’s practice, and (2) the distribution of SOC and N in the soil profile to 1 m depth of these land use systems.	No	None	No	Agrisilvicultural	Trees integrated in crop fields	Ethiopia	Ashoka, Leye and Beseko, in Gambo District	Tropical	None	200	Soil samples	Age of land use since transformed from natural forest	Multiple	Spatial	No	No	No	No	Ecosystem services	Reg & Main - Physical, chemical, biological cond.	N/A	Soil organinc carbon, N, pH, and bulk density	Quantitative	Mixed	SOC and N were concentrated in 0–20 cm depth and their concentration in agroforestry and farm land uses was significantly lower than that under the natural forest. Soils in traditional agroforestry land use showed a trend of higher SOC stocks in all chronosequences than those under the corresponding farm lands.The SOC and N stocks tended to be less in farm lands than in the traditional agroforest…	No	N/A	Not applicable	Not applicable
31937490	DND	2018-05-05	Dhanya B, Viswanath S, and Purushothaman S. (2013). Crop Yield Reduction in Ficus Agroforestry Systems of Karnataka, Southern India: Perceptions and Realities. AGROECOLOGY AND SUSTAINABLE FOOD SYSTEMS, 37(6), pp.727-735.	Journal article	Dhanya B, Viswanath S, and Purushothaman S	2013	Crop Yield Reduction in Ficus Agroforestry Systems of Karnataka, Southern India: Perceptions and Realities	Agroecology and Sustainable Food Systems	37	Tree Improvement and Propagation Division, Institute of Wood Science and Technology, Malleswaram, Bangalore, Karnataka	India	University Grants Commission (Senior Research Fellowship) ; Indian Council of Forestry Research and Education	This study was undertaken with the objective of quantifying the effect of Ficus on the yield of the major crop grown in rainfed farms; finger millet (Eleusine coracana (L.) Gaertn.) in order to test the validity of farmers’ perception of yield loss due to Ficus species in agroforestry systems.	No	None	No	Agrisilvicultural	Trees integrated in crop fields	India	Mandya district	Tropical	None	147	Farmers	N/A	Agriculture	Spatial	No	No	No	No	Agricultural productivity	Productivity (yield)	N/A	Crop yield (finger millet - grain and straw)	Quantitative	Negative	An average 30% reduction in crop yield has been reported by farmers due to presence of Ficus trees in their fields.	No	N/A	Not applicable	Not applicable
31937490	DND	2018-05-05	Dhanya B, Viswanath S, and Purushothaman S. (2013). Crop Yield Reduction in Ficus Agroforestry Systems of Karnataka, Southern India: Perceptions and Realities. AGROECOLOGY AND SUSTAINABLE FOOD SYSTEMS, 37(6), pp.727-735.	Journal article	Dhanya B, Viswanath S, and Purushothaman S	2013	Crop Yield Reduction in Ficus Agroforestry Systems of Karnataka, Southern India: Perceptions and Realities	Agroecology and Sustainable Food Systems	37	Tree Improvement and Propagation Division, Institute of Wood Science and Technology, Malleswaram, Bangalore, Karnataka	India	University Grants Commission (Senior Research Fellowship) ; Indian Council of Forestry Research and Education	This study was undertaken with the objective of quantifying the effect of Ficus on the yield of the major crop grown in rainfed farms; finger millet (Eleusine coracana (L.) Gaertn.) in order to test the validity of farmers’ perception of yield loss due to Ficus species in agroforestry systems.	No	None	No	Agrisilvicultural	Trees integrated in crop fields	India	Mandya district	Tropical	None	20	Sample plots	N/A	Agriculture	Spatial	No	No	No	No	Agricultural productivity	Productivity (yield)	N/A	Crop yield (finger millet - grain and straw)	Quantitative	Negative	Under F. benghalensis tree canopies average grain yield was only 0.210 kg/m2, while outside canopy the average yield was 0.339 kg/m2. Average straw yield under canopy was 0.323 kg/m2 and outside canopy, straw yield was 0.434 kg/m2. This translates to a reduction of 20.48% per hectare in grain yield in fields with Ficus trees compared to treeless fields, while straw yield reduction per hectare was…	No	N/A	Not applicable	Not applicable
31937490	DND	2018-05-05	Dhanya B, Viswanath S, and Purushothaman S. (2013). Crop Yield Reduction in Ficus Agroforestry Systems of Karnataka, Southern India: Perceptions and Realities. AGROECOLOGY AND SUSTAINABLE FOOD SYSTEMS, 37(6), pp.727-735.	Journal article	Dhanya B, Viswanath S, and Purushothaman S	2013	Crop Yield Reduction in Ficus Agroforestry Systems of Karnataka, Southern India: Perceptions and Realities	Agroecology and Sustainable Food Systems	37	Tree Improvement and Propagation Division, Institute of Wood Science and Technology, Malleswaram, Bangalore, Karnataka	India	University Grants Commission (Senior Research Fellowship) ; Indian Council of Forestry Research and Education	This study was undertaken with the objective of quantifying the effect of Ficus on the yield of the major crop grown in rainfed farms; finger millet (Eleusine coracana (L.) Gaertn.) in order to test the validity of farmers’ perception of yield loss due to Ficus species in agroforestry systems.	No	None	No	Agrisilvicultural	Trees integrated in crop fields	India	Mandya district	Tropical	None	5	Soil sample areas (under different land uses)	N/A	Agriculture	Spatial	No	No	No	No	Ecosystem services	Reg & Main - Physical, chemical, biological cond.	N/A	Soil bulk density, pH and electrical conductivity, organic carbon, available N, available P, available K, and exchangeable Ca and Mg and available S	Quantitative	Mixed	Plots with F. benghalensis trees have slightly higher organic C, N, P, K, Ca, Mg, S, and lower EC and bulk density than corresponding non-treed plots under both finger millet cultivation and fallow land uses and the Eucalyptus plantation. But differences did not emerge statistically significant with a single factor ANOVA. The reason for this could be the annual application of compost in these plo…	No	N/A	Not applicable	Not applicable
32371463	DND	2018-05-14	Dereje Denu, Platts P J, Ensermu Kelbessa, Gole T W, and Marchant R. (2016). The role of traditional coffee management in forest conservation and carbon storage in the Jimma Highlands, Ethiopia. Forests, and Trees and Livelihoods, 25(4), pp. 226–238.	Journal article	Dereje Denu, Platts P J, Ensermu Kelbessa, Gole T W, and Marchant R	2016	The role of traditional coffee management in forest conservation and carbon storage in the Jimma Highlands, Ethiopia	Forests, and Trees and Livelihoods	25	Jimma University	Ethiopia	Ministry for Foreign Affairs of Finland through the CHIESA Project	The objectives of this study were to: (1) quantify aboveground live carbon (AGC) in the Jimma Highland’s SFC, compared with carbon stored in nearby natural forests and other common land use/land cover types (woodland, pasture, cropland and plantation forest); (2) determine coffee farmers’ preferences for canopy shade trees and the consequences of this for carbon storage and tree species compositi…	No	None	No	Agrisilvicultural	Trees integrated with plantation crops	Ethiopia	Jimma Highlands (Ageyo, Difo and Setema villages), southwest Ethopia	Tropical	None	30	1-ha vegetation plots	Elevation	Multiple	Spatial	No	No	No	No	Ecosystem services	Reg & Main - Physical, chemical, biological cond.	N/A	Aboveground live carbon storage	Quantitative	Mixed	The largest mean value for aboveground live carbon (AGC) storage was for plantation forest, the smallest was for farmland covered by annual crops. Semi-forest coffee stored significantly more AGC than woodland, pasture, and cropland, significantly less than plantation forest, and less than natural forest.	No	N/A	Not applicable	Not applicable
31938298	DND	2018-05-16	Hoehn P, Steffan-Dewenter I, and Tscharntke T. (2010). Relative contribution of agroforestry, rainforest and openland to local and regional bee diversity. BIODIVERSITY AND CONSERVATION, 19(8), pp.2189-2200.	Journal article	Hoehn P, Steffan-Dewenter I, and Tscharntke T	2010	Relative contribution of agroforestry, rainforest and openland to local and regional bee diversity	BIODIVERSITY AND CONSERVATION	19	eurofins-GAB	Germany	Deutsche Forschungsgemeinschaft (DFG)	This study investigated the contribution of tropical primary forest, cacao agroforestry systems of varying management practices, and openland to the temporal and spatial variation of diversity of native bee communities in the herb layer (Apidae, Hymenoptera) in Sulawesi (Indonesia).	No	None	No	Agrisilvicultural	Trees integrated with plantation crops	Indonesia	Lore Lindu National Park in Central Sulawesi, study sites were located in an area of agricultural activity surrounding the village of Toro	Tropical	None	18	Plots	N/A	Multiple	Spatial	No	No	No	No	Ecosystem services	Reg & Main - Physical, chemical, biological cond.	N/A	Bee species richness, density, and diversity	Quantitative	Mixed	Local bee density and diversity were highest in openland, followed by agroforestry systems and were lowest in primary forests, revealing the importance of herbaceous food resources in the understorey. In contrast, highest regional bee richness was found in agroforestry systems, because of high community dissimilarity. Multidimensional scaling supported these findings with openland habitats showin…	No	N/A	Not applicable	Not applicable
32377710	JLM	2018-05-31	Rahman S A, Farhana K M, Rahman A H. M. M, and Imtiaj A. (2007). An economic evaluation of the multistrata agroforestry system in Northern Bangladesh.. American-Eurasian Journal of Agricultural and Environmental Science, 2(6), pp..	Journal article	Rahman, S. A., Farhana K. M., Rahman, A. H. M., M. Imtiaj, A.	2007	An economic evaluation of the multistrata agroforestry system in Northern Bangladesh.	American-Eurasian Journal of Agricultural and Environmental Science	2	University of Rajshahi	Bangladesh	None Stated	In this study, we evaluated the selected multistrata agroforestry model in Northern Bangladesh, comparing to traditional monoculture. Research data were collected by the means of Focus Group Discussion (FGD), household structured interviews and in-depth case study.	No	None	Yes	Agrisilvicultural	Trees integrated in crop fields	Bangladesh	Capasia village of Paba Upazila under Rajshahi District in Northern Bangladesh	Tropical	None	60	Households	N/A	Agriculture	Spatial	No	No	No	No	Human well-being	Income and household expenditure	N/A	Net present value ; internal rate of return ; benefit-cost ratio ; payback period. With and without the inclusion of family labor costs and with a sensitivity analysis performed	Quantitative	Positive	NPV, income, IRR, B/C were all higher in multi-strata agroforestry systems than in traditional monoculture	No	N/A	Not applicable	Not applicable
32377710	JLM	2018-05-31	Rahman S A, Farhana K M, Rahman A H. M. M, and Imtiaj A. (2007). An economic evaluation of the multistrata agroforestry system in Northern Bangladesh.. American-Eurasian Journal of Agricultural and Environmental Science, 2(6), pp..	Journal article	Rahman, S. A., Farhana K. M., Rahman, A. H. M., M. Imtiaj, A.	2007	An economic evaluation of the multistrata agroforestry system in Northern Bangladesh.	American-Eurasian Journal of Agricultural and Environmental Science	2	University of Rajshahi	Bangladesh	None Stated	In this study, we evaluated the selected multistrata agroforestry model in Northern Bangladesh, comparing to traditional monoculture. Research data were collected by the means of Focus Group Discussion (FGD), household structured interviews and in-depth case study.	No	None	Yes	Agrisilvicultural	Trees integrated with plantation crops	Bangladesh	Capasia village of Paba Upazila under Rajshahi District in Northern Bangladesh	Tropical	None	60	Households	N/A	Agriculture	Spatial	No	No	No	No	Human well-being	Income and household expenditure	N/A	Net present value ; internal rate of return ; benefit-cost ratio ; payback period. With and without the inclusion of family labor costs and with a sensitivity analysis performed	Quantitative	Positive	NPV, income, IRR, B/C were all higher in multi-strata agroforestry systems than in traditional monoculture	No	N/A	Not applicable	Not applicable
32374883	DND	2018-05-22	Singh A K, and Bordoloi L J. (2011). Study on soil fertility variation as influenced by land use system and soil depth interaction in acid hill soils of Nagaland. Journal of the Indian Society of Soil Science, 59(2), pp.1-7.	Journal article	Singh A K, and Bordoloi L J	2011	Study on soil fertility variation as influenced by land use system and soil depth interaction in acid hill soils of Nagaland	Journal of the Indian Society of Soil Science	59	Nagaland University	India	N/A	The present study was carried out to evaluate the soil fertility status under different land use systems prevalent in Nagaland.	No	None	Yes	Agrisilvicultural	Trees integrated with plantation crops	India	Nagaland, villages of Medziphema, Shri Angami, Hekheshe, and Socunoma	Tropical	None	220	Soil Samples	N/A	Multiple	Spatial	No	No	No	No	Ecosystem services	Reg & Main - Physical, chemical, biological cond.	N/A	Soil pH ; soil organic carbon ; soil available N, P2O5, K20 ; DTPA-extractable Fe, Mn, Cu, Zn	Quantitative	Mixed	Maximum soil pH was observed in kitchen-garden-based LUS followed by natural forest and mango-orchard, whereas, the minimum was in jhum (mixed). Kitchen-garden-based LUS maintained highest organic carbon (OC) followed by natural forest, while lowland paddy recorded the minimum value. The kitchengarden-based LUS also recorded the maximum content of available soil N followed by arecanut-plantation …	No	N/A	Not applicable	Not applicable
32374883	DND	2018-05-22	Singh A K, and Bordoloi L J. (2011). Study on soil fertility variation as influenced by land use system and soil depth interaction in acid hill soils of Nagaland. Journal of the Indian Society of Soil Science, 59(2), pp.1-7.	Journal article	Singh A K, and Bordoloi L J	2011	Study on soil fertility variation as influenced by land use system and soil depth interaction in acid hill soils of Nagaland	Journal of the Indian Society of Soil Science	59	Nagaland University	India	N/A	The present study was carried out to evaluate the soil fertility status under different land use systems prevalent in Nagaland.	No	None	Yes	Agrisilvicultural	Tree gardens	India	Nagaland, villages of Medziphema, Shri Angami, Hekheshe, and Socunoma	Tropical	None	220	Soil Samples	N/A	Multiple	Spatial	No	No	No	No	Ecosystem services	Reg & Main - Physical, chemical, biological cond.	N/A	Soil pH ; soil organic carbon ; soil available N, P2O5, K20 ; DTPA-extractable Fe, Mn, Cu, Zn	Quantitative	Mixed	Maximum soil pH was observed in kitchen-garden-based LUS followed by natural forest and mango-orchard, whereas, the minimum was in jhum (mixed). Kitchen-garden-based LUS maintained highest organic carbon (OC) followed by natural forest, while lowland paddy recorded the minimum value. The kitchengarden-based LUS also recorded the maximum content of available soil N followed by arecanut-plantation …	No	N/A	Not applicable	Not applicable
32374883	DND	2018-05-22	Singh A K, and Bordoloi L J. (2011). Study on soil fertility variation as influenced by land use system and soil depth interaction in acid hill soils of Nagaland. Journal of the Indian Society of Soil Science, 59(2), pp.1-7.	Journal article	Singh A K, and Bordoloi L J	2011	Study on soil fertility variation as influenced by land use system and soil depth interaction in acid hill soils of Nagaland	Journal of the Indian Society of Soil Science	59	Nagaland University	India	N/A	The present study was carried out to evaluate the soil fertility status under different land use systems prevalent in Nagaland.	No	None	Yes	Agrisilvicultural	Improved or rotational fallow	India	Nagaland, villages of Medziphema, Shri Angami, Hekheshe, and Socunoma	Tropical	None	220	Soil Samples	N/A	Multiple	Spatial	No	No	No	No	Ecosystem services	Reg & Main - Physical, chemical, biological cond.	N/A	Soil pH ; soil organic carbon ; soil available N, P2O5, K20 ; DTPA-extractable Fe, Mn, Cu, Zn	Quantitative	Mixed	Maximum soil pH was observed in kitchen-garden-based LUS followed by natural forest and mango-orchard, whereas, the minimum was in jhum (mixed). Kitchen-garden-based LUS maintained highest organic carbon (OC) followed by natural forest, while lowland paddy recorded the minimum value. The kitchengarden-based LUS also recorded the maximum content of available soil N followed by arecanut-plantation …	No	N/A	Not applicable	Not applicable
32376791	DND	2018-05-23	Singhvi N R, and Katiyar R L. (2009). Intercropping of mulberry with garlic, onion and carrot in Maharashtra. Plant Archives, 9(1), pp.265-266.	Journal article	Singhvi N R, and Katiyar R L	2009	Intercropping of mulberry with garlic, onion and carrot in Maharashtra.	Plant Archives	9	Regional Tasar Research Station	India	N/A	This study describes the performance of intercropping garlic, carrot and onion with mulberry as a main crop.	No	None	No	Agrisilvicultural	Alley cropping	India	Aurangabad district	Tropical	None	3	Farms	N/A	Agriculture	Spatial	No	No	No	No	Human well-being	Income and household expenditure	N/A	Total Income	Quantitative	Positive	Results revealed that intercropping with garlic/onion/carrot in mulberry fields resulted in generation of additional income to farmers.	No	N/A	Not applicable	Not applicable
32376791	DND	2018-05-23	Singhvi N R, and Katiyar R L. (2009). Intercropping of mulberry with garlic, onion and carrot in Maharashtra. Plant Archives, 9(1), pp.265-266.	Journal article	Singhvi N R, and Katiyar R L	2009	Intercropping of mulberry with garlic, onion and carrot in Maharashtra.	Plant Archives	9	Regional Tasar Research Station	India	N/A	This study describes the performance of intercropping garlic, carrot and onion with mulberry as a main crop.	No	None	No	Agrisilvicultural	Alley cropping	India	Aurangabad district	Tropical	None	3	Farms	N/A	Agriculture	Spatial	No	No	No	No	Agricultural productivity	Productivity (yield)	N/A	Cocoon yield ; Intercrop yield (garlic, onion, or carrot)	Quantitative	Uncertain	Coocoon yield was unaffected by intercropping (indicating that leaf quality remained unaffected)	No	N/A	Not applicable	Not applicable
31937382	DND	2018-05-24	Soler R, Pastur GM, Peri P, Lencinas MV, and Pulido F. (2013). Are silvopastoral systems compatible with forest regeneration? An integrative approach in southern Patagonia. AGROFORESTRY SYSTEMS, 87(6), pp.1213-1227.	Journal article	Soler R, Pastur GM, Peri P, Lencinas MV, and Pulido F	2013	Are silvopastoral systems compatible with forest regeneration? An integrative approach in southern Patagonia	AGROFORESTRY SYSTEMS	87	Laboratorio de Recursos Forestales, CADIC-CONICET	Argentina	N/A	This study describes an integrative appraoch that analyzed the influence of silvopastoral management on the biotic and abiotic factors influencing the natural recruitment of native forests in Tierra del Fuego (Argentina).	No	None	No	Silvopastoral	Integrated production of animals and wood	Argentina	Los Cerros Ranch, Tierra del Fuego	Temperate	None	12	Study Stands	N/A	Primary forest	Spatial	No	No	No	No	Ecosystem services	Reg & Main - Physical, chemical, biological cond.	N/A	Structural traits of stands (silvopastoral, secondary growth forest, primary forest)	Quantitative	Mixed	Silvopastoral practices affected negatively fruiting (pre-dispersal) and seedling (post-dispersal) survival, but the last stage of the reproductive cycle seems to be enhanced leading to similar regeneration values than primary forest.	No	N/A	Not applicable	Not applicable
32374105	AY	2018-06-01	Chebli Y, Mrabet R, and Chentouf M. 2012. "Alley cropping as a durable alternative for pasture land development in the drought prone region of Eastern Morocco.". Options Mediterraneennes. Serie A, and Seminaires Mediterraneens (102):.	Journal article	Chebli Y ; Mrabet R ; Chentouf M ;	2012	Alley cropping as a durable alternative for pasture land development in the drought prone region of Eastern Morocco.	Options Mediterraneennes. Serie A, Seminaires Mediterraneens	102	INRA, Regional Agricultural Research Center of Tangier	Morocco	N/A	This paper attempts to assess the impact of using alley cropping as an agroforestry practice on productivity of fodder shrubs and barley crop.	No	None	No	Agrisilvicultural	Alley cropping	Morocco	Eastern Morocco	Temperate	None	2	Plots	N/A	Agriculture	Spatial	No	No	No	No	Agricultural productivity	Productivity (yield)	N/A	Barley grain yield; fuel wood production	Quantitative	Positive	With alley cropping we noticed an increase in barley grain yields, which reached 15 quintals per hectare against a production of 10.8 quintals per hectare in a control plot without Atriplex. This high production of barley would be linked to the positive effect of furrows that helped to retain water runoff and improve soil water status, in addition to effect of Atriplex shading that could limit ev…	No	N/A	Not applicable	Not applicable
32374105	AY	2018-06-01	Chebli Y, Mrabet R, and Chentouf M. 2012. "Alley cropping as a durable alternative for pasture land development in the drought prone region of Eastern Morocco.". Options Mediterraneennes. Serie A, and Seminaires Mediterraneens (102):.	Journal article	Chebli Y ; Mrabet R ; Chentouf M ;	2012	Alley cropping as a durable alternative for pasture land development in the drought prone region of Eastern Morocco.	Options Mediterraneennes. Serie A, Seminaires Mediterraneens	102	INRA, Regional Agricultural Research Center of Tangier	Morocco	N/A	This paper attempts to assess the impact of using alley cropping as an agroforestry practice on productivity of fodder shrubs and barley crop.	No	None	No	Agrisilvicultural	Alley cropping	Morocco	Eastern Morocco	Temperate	None	2	Plots	N/A	Agriculture	Spatial	No	No	No	No	Agricultural productivity	Profitability	N/A	Feed cost; fuel wood production	Quantitative	Positive	In area of study, farmers have noticed that before alley cropping was applied, the cost of feeding was approximate 250 Dh/year/head. After alley cropping adoption, farmers have noticed a reduction in annual expenses by 50%. In the same areas, the feeding costs were reduced by 30% for those with small flocks, and by 70% for those with large flocks (ICARDA, 2005). With alley cropping; farmers can a…	No	N/A	Not applicable	Not applicable
32374105	AY	2018-06-01	Chebli Y, Mrabet R, and Chentouf M. 2012. "Alley cropping as a durable alternative for pasture land development in the drought prone region of Eastern Morocco.". Options Mediterraneennes. Serie A, and Seminaires Mediterraneens (102):.	Journal article	Chebli Y ; Mrabet R ; Chentouf M ;	2012	Alley cropping as a durable alternative for pasture land development in the drought prone region of Eastern Morocco.	Options Mediterraneennes. Serie A, Seminaires Mediterraneens	102	INRA, Regional Agricultural Research Center of Tangier	Morocco	N/A	This paper attempts to assess the impact of using alley cropping as an agroforestry practice on productivity of fodder shrubs and barley crop.	No	None	No	Agrisilvicultural	Alley cropping	Morocco	Eastern Morocco	Temperate	None	2	Plots	N/A	Agriculture	Spatial	No	No	No	No	Ecosystem services	Provisioning - Energy	N/A	Fuel wood production; biomass production of Atriplex nummularia	Quantitative	Positive	Higher biomass production of Atriplex nummularia with alley cropping than without alley cropping	No	N/A	Not applicable	Not applicable
31937697	AY	2018-06-05	Cassano CR, Barlow J, and Pardini R. 2012. "Large Mammals in an Agroforestry Mosaic in the Brazilian Atlantic Forest". BIOTROPICA 44(6):818-825.	Journal article	Cassano CR ; Barlow J ; Pardini R ;	2012	Large Mammals in an Agroforestry Mosaic in the Brazilian Atlantic Forest	Association for Tropical Biology and Conservation	44	Universidade de Sao Paulo	Brazil	European Union, Brazilian Ministry of the Environment, and Seeds of Change	The study used camera-traps and a paired design of cabrucas and forest remnants to sample large mammals across an agroforestry mosaic in southern Bahia.	No	None	No	Agrisilvicultural	Trees integrated with plantation crops	Brazil	Bahia	Tropical	None	18	Sites	N/A	Multiple	Spatial	No	No	No	No	Ecosystem services	Reg & Main - Physical, chemical, biological cond.	N/A	Large mammal diversity (abundance, species richness, assemblage structure)	Quantitative	Positive	Cacao agroforests in a mixed forest and agroforestry landscape were beneficial for large mammal conservation. This may be limited to cabrucas that are adjacent to forests, as some species may still depend on the regular forests.	No	N/A	Not applicable	Not applicable
31936189	AY	2018-06-05	Chandra A, Dargusch P, Mcnamara KE, Caspe AM, and Dalabajan D. 2017. "A Study of Climate-Smart Farming Practices and Climate-resiliency Field Schools in Mindanao, the Philippines". WORLD DEVELOPMENT 98:214-230.	Journal article	Chandra A ; Dargusch P ; Mcnamara KE ; Caspe AM ; Dalabajan D ;	2017	A Study of Climate-Smart Farming Practices and Climate-resiliency Field Schools in Mindanao, the Philippines	WORLD DEVELOPMENT	98	University of Queensland	Australia	Oxfam Philippines and the University of Queensland	This paper explores how Climate-resiliency Field Schools involving smallholder farmers in the Mindanao region of the Philippines advance climate-smart farming practices.	No	Farmer capacity development	No	Agrosilvopastoral	Integrated production of animals, crops, and wood	Philippines	Mindanao	Tropical	None	5	Municipalities	N/A	Agriculture	Temporal	No	No	No	No	Agricultural productivity	Productivity (yield)	N/A	Food production	Both	Positive	Agroforestry is discussed primarily as a part of the larger category of crop management, but agricultural productivity outcomes specific to agroforestry are never discussed.	No	N/A	Not applicable	Not applicable
31936189	AY	2018-06-05	Chandra A, Dargusch P, Mcnamara KE, Caspe AM, and Dalabajan D. 2017. "A Study of Climate-Smart Farming Practices and Climate-resiliency Field Schools in Mindanao, the Philippines". WORLD DEVELOPMENT 98:214-230.	Journal article	Chandra A ; Dargusch P ; Mcnamara KE ; Caspe AM ; Dalabajan D ;	2017	A Study of Climate-Smart Farming Practices and Climate-resiliency Field Schools in Mindanao, the Philippines	WORLD DEVELOPMENT	98	University of Queensland	Australia	Oxfam Philippines and the University of Queensland	This paper explores how Climate-resiliency Field Schools involving smallholder farmers in the Mindanao region of the Philippines advance climate-smart farming practices.	No	Farmer capacity development	No	Agrosilvopastoral	Integrated production of animals, crops, and wood	Philippines	Mindanao	Tropical	None	5	Municipalities	N/A	Agriculture	Temporal	No	No	No	No	Agricultural productivity	Profitability	N/A	Food production	Both	Positive	Agroforestry is discussed primarily as a part of the larger category of crop management, but agricultural productivity outcomes specific to agroforestry are never discussed.	No	N/A	Not applicable	Not applicable
31937474	AY	2018-06-13	Chandler RB, King DI, Raudales R, Trubey R, Chandler C, and Chavez VJA. 2013. "A Small-Scale Land-Sparing Approach to Conserving Biological Diversity in Tropical Agricultural Landscapes". CONSERVATION BIOLOGY 27(4):785-795.	Journal article	Chandler RB ; King DI ; Raudales R ; Trubey R ; Chandler C ; Chavez VJA ;	2013	A Small-Scale Land-Sparing Approach to Conserving Biological Diversity in Tropical Agricultural Landscapes	CONSERVATION BIOLOGY	27	University of Massachusetts	USA	Migratory Bird Conservation Act and U.S. Forest Service's International Programs	This study compared bird communities in shade coffee, a widely practiced land-sharing system in which shade trees are maintained within the coffee plantation, with bird communities in a novel, small-scale, land-sparing coffee-production system (integrated open canopy or IOC coffee) in which farmers obtain higher yields under little or no shade while conserving an area of forest equal to the area …	No	None	No	Agrisilvicultural	Trees integrated with plantation crops	Costa Rica	Cordillera de Tilaran within the Rio Aranjuez watershed	Tropical	None	32	Sites	None	Multiple	Spatial	No	No	No	No	Ecosystem services	Reg & Main - Physical, chemical, biological cond.	N/A	Species abundance ; species richness and diversity ; species composition	Quantitative	Negative	Species richness and diversity of forest-dependent birds were higher in the IOC coffee farms than in the shade coffee farms, and community composition was more similar between IOC coffee and primary forest than between shade coffee and primary forest. Generally, forest-dependent species were most abundant in primary forest, followed by secondary forest, then IOC coffee (land-sparing production sy…	No	N/A	Not applicable	Not applicable
2216	PO	June 4 2018	Perry, J., Lojka, B., Quinones Ruiz, L., Van Damme, P., Houška, J., & Fernandez Cusimamani, E. (2016). How natural Forest Conversion Affects Insect Biodiversity in the Peruvian Amazon: Can Agroforestry Help? Forests, 7(12), 82. http://doi.org/10.3390/f7040082	Journal article	Perry, J., Lojka, B., Quinones Ruiz, L., Van Damme, P., Houška, J., & Fernandez Cusimamani, E.	2016	How natural Forest Conversion Affects Insect Biodiversity in the Peruvian Amazon: Can Agroforestry Help?	Forests	7	Department of Crop Sciences and Agroforestry, Faculty of Tropical AgriSciences, Czech University of Life Sciences	Czech Republic	N/A	Study looks at the effect of land use (inc. Agroforestry) on ant diversity	No	None	No	Agrisilvicultural	Trees integrated in crop fields	Peru	Several villages in close proximity to Pucallpa city	Tropical	None	12	plots	N/A	Primary forest	Spatial	No	No	No	No	Ecosystem services	Reg & Main - Physical, chemical, biological cond.	N/A	Diversity index: Shannon-Weiner (H base e logs)	Quantitative	Negative	N/A	No	No	No	No
2216	PO	June 4 2018	Perry, J., Lojka, B., Quinones Ruiz, L., Van Damme, P., Houška, J., & Fernandez Cusimamani, E. (2016). How natural Forest Conversion Affects Insect Biodiversity in the Peruvian Amazon: Can Agroforestry Help? Forests, 7(12), 82. http://doi.org/10.3390/f7040082	Journal article	Perry, J., Lojka, B., Quinones Ruiz, L., Van Damme, P., Houška, J., & Fernandez Cusimamani, E.	2016	How natural Forest Conversion Affects Insect Biodiversity in the Peruvian Amazon: Can Agroforestry Help?	Forests	7	Department of Crop Sciences and Agroforestry, Faculty of Tropical AgriSciences, Czech University of Life Sciences	Czech Republic	N/A	Study looks at the effect of land use (inc. Agroforestry) on ant diversity	No	None	No	Agrisilvicultural	Trees integrated in crop fields	Peru	Several villages in close proximity to Pucallpa city	Tropical	None	12	plots	N/A	Primary forest	Spatial	No	No	No	No	Ecosystem services	Reg & Main - Physical, chemical, biological cond.	N/A	Diversity index: Simpson (1-D)	Quantitative	Negative	N/A	No	No	No	No
2400	PO	June 5 2018	Pinho, R. C., Alfaia, S. S., Miller, R. P., Uguen, K., Magalhães, L. D., Ayres, M., … Trancoso, R. (2011). Islands of fertility: Soil improvement under indigenous homegardens in the savannas of Roraima, Brazil. Agroforestry Systems, 81(3), 235–247. http://doi.org/10.1007/s10457-010-9336-5	Journal article	Pinho, R. C., Alfaia, S. S., Miller, R. P., Uguen, K., Magalhães, L. D., Ayres, M., … Trancoso, R.	2011	Islands of fertility: Soil improvement under indigenous homegardens in the savannas of Roraima, Brazil	Agroforestry Systems	81	INPA—Instituto Nacional de Pesquisas da Amazonia	Brazil	N/A	The study looks at the the effect of homegardens on soil fertility, when compared to savannas and forests soil	No	None	No	Agrisilvicultural	Tree gardens	Brazil	Roraima, Brazil	Tropical	None	15	plots	N/A	Multiple	spatial	No	No	No	No	Ecosystem services	Reg & Main - Physical, chemical, biological cond.	N/A	Phosphorus	Quantitative	Positive	N/A	No	No	No	No
2400	PO	June 5 2018	Pinho, R. C., Alfaia, S. S., Miller, R. P., Uguen, K., Magalhães, L. D., Ayres, M., … Trancoso, R. (2011). Islands of fertility: Soil improvement under indigenous homegardens in the savannas of Roraima, Brazil. Agroforestry Systems, 81(3), 235–247. http://doi.org/10.1007/s10457-010-9336-5	Journal article	Pinho, R. C., Alfaia, S. S., Miller, R. P., Uguen, K., Magalhães, L. D., Ayres, M., … Trancoso, R.	2011	Islands of fertility: Soil improvement under indigenous homegardens in the savannas of Roraima, Brazil	Agroforestry Systems	81	INPA—Instituto Nacional de Pesquisas da Amazonia	Brazil	N/A	The study looks at the the effect of homegardens on soil fertility, when compared to savannas and forests soil	No	None	No	Agrisilvicultural	Tree gardens	Brazil	Roraima, Brazil	Tropical	None	15	plots	N/A	Multiple	spatial	No	No	No	No	Ecosystem services	Reg & Main - Physical, chemical, biological cond.	N/A	Potassium	Quantitative	Positive	N/A	No	No	No	No
2400	PO	June 5 2018	Pinho, R. C., Alfaia, S. S., Miller, R. P., Uguen, K., Magalhães, L. D., Ayres, M., … Trancoso, R. (2011). Islands of fertility: Soil improvement under indigenous homegardens in the savannas of Roraima, Brazil. Agroforestry Systems, 81(3), 235–247. http://doi.org/10.1007/s10457-010-9336-5	Journal article	Pinho, R. C., Alfaia, S. S., Miller, R. P., Uguen, K., Magalhães, L. D., Ayres, M., … Trancoso, R.	2011	Islands of fertility: Soil improvement under indigenous homegardens in the savannas of Roraima, Brazil	Agroforestry Systems	81	INPA—Instituto Nacional de Pesquisas da Amazonia	Brazil	N/A	The study looks at the the effect of homegardens on soil fertility, when compared to savannas and forests soil	No	None	No	Agrisilvicultural	Tree gardens	Brazil	Roraima, Brazil	Tropical	None	15	plots	N/A	Multiple	spatial	No	No	No	No	Ecosystem services	Reg & Main - Physical, chemical, biological cond.	N/A	Calcium	Quantitative	Negative	N/A	No	No	No	No
2400	PO	June 5 2018	Pinho, R. C., Alfaia, S. S., Miller, R. P., Uguen, K., Magalhães, L. D., Ayres, M., … Trancoso, R. (2011). Islands of fertility: Soil improvement under indigenous homegardens in the savannas of Roraima, Brazil. Agroforestry Systems, 81(3), 235–247. http://doi.org/10.1007/s10457-010-9336-5	Journal article	Pinho, R. C., Alfaia, S. S., Miller, R. P., Uguen, K., Magalhães, L. D., Ayres, M., … Trancoso, R.	2011	Islands of fertility: Soil improvement under indigenous homegardens in the savannas of Roraima, Brazil	Agroforestry Systems	81	INPA—Instituto Nacional de Pesquisas da Amazonia	Brazil	N/A	The study looks at the the effect of homegardens on soil fertility, when compared to savannas and forests soil	No	None	No	Agrisilvicultural	Tree gardens	Brazil	Roraima, Brazil	Tropical	None	15	plots	N/A	Multiple	spatial	No	No	No	No	Ecosystem services	Reg & Main - Physical, chemical, biological cond.	N/A	Magnesium	Quantitative	Negative	N/A	No	No	No	No
2400	PO	June 5 2018	Pinho, R. C., Alfaia, S. S., Miller, R. P., Uguen, K., Magalhães, L. D., Ayres, M., … Trancoso, R. (2011). Islands of fertility: Soil improvement under indigenous homegardens in the savannas of Roraima, Brazil. Agroforestry Systems, 81(3), 235–247. http://doi.org/10.1007/s10457-010-9336-5	Journal article	Pinho, R. C., Alfaia, S. S., Miller, R. P., Uguen, K., Magalhães, L. D., Ayres, M., … Trancoso, R.	2011	Islands of fertility: Soil improvement under indigenous homegardens in the savannas of Roraima, Brazil	Agroforestry Systems	81	INPA—Instituto Nacional de Pesquisas da Amazonia	Brazil	N/A	The study looks at the the effect of homegardens on soil fertility, when compared to savannas and forests soil	No	None	No	Agrisilvicultural	Tree gardens	Brazil	Roraima, Brazil	Tropical	None	15	plots	N/A	Multiple	spatial	No	No	No	No	Ecosystem services	Reg & Main - Physical, chemical, biological cond.	N/A	pH	Quantitative	Positive	N/A	No	No	No	No
3782	PO	June 6 2018	Fasse, A. & Grote, U., 2012. "Sufficiency and Sustainability of Agroforestry: What Matters: Today or Tomorrow?," 2012 Conference, August 18-24, 2012, Foz do Iguacu, Brazil 126666, International Association of Agricultural Economists.	Conference proceeding	Fasse, A. & Grote, U.	2012	ufficiency and Sustainability of Agroforestry: What Matters: Today or Tomorrow?	2012 Conference, August 18-24, 2012, Foz do Iguacu, Brazil 126666, International Association of Agricultural Economists.	N/A	Institute for Environmental Economics and World Tra de, Leibniz University Hannover	Germany	N/A	This paper investigates the determinats and impact of agroforestry for smallholders in rural Tanzania	No	None	No	Agrisilvicultural	Trees integrated in crop fields	United Republic of Tanzania	Uluguru Nature Reserve	Tropical	None	314	households	N/A	Agriculture	Spatial	No	No	No	No	Human well-being	Income and household expenditure	N/A	Per capita income per day	Quantitative	Positive	N/A	No	No	No	No
3852	PO	June 7 2018	Tsunehiro Otsuki, 2010. "Estimating Agroforestry's Effect on Productivity in Kenya: An Application of a Treatment Effects Model," OSIPP Discussion Paper 10E001, Osaka School of International Public Policy, Osaka University.	Journal article	Otsuki, T	2010	Estimating Agroforestry's Effect on Productivity in Kenya: An Application of a Treatment Effects Model	Discussion paper series, Osaka School of International Public Policy, Osaka University.	N/A	Osaka School of International Public Policy	Japan	Japan Society for the Promotion of Science	The study looks at the effect of agroforestry on total factor productivity of farms	No	None	No	Agrisilvicultural	Trees integrated in crop fields	Kenya	Suba and Laikipia Districts, Keny a	Tropical	None	245	Plots	N/A	Agriculture	Spatial	No	No	No	No	Agricultural productivity	Productivity (yield)	N/A	Total factor productivity	Quantitative	Negative	N/A	No	No	No	No
32371155	PO	June 7 2018	Novais, S.M.A., Macedo-Reis, L.E. & Neves, F.S. Predatory beetles in cacao agroforestry systems in Brazilian Atlantic forest: a test of the natural enemy hypothesis. Agroforest Syst (2017) 91: 201. https://doi-org.proxy2.library.illinois.edu/10.1007/s10457-016-9917-z	Journal article	Novais, S.M.A., Macedo-Reis, L.E. & Neves, F.S.	2017	Predatory beetles in cacao agroforestry systems in Brazilian Atlantic forest: a test of the natural enemy hypothesis	Agroforestry Systems	91	Universidade Federal de Minas GeraisBelo Horizonte, Brazil	Brazil	Coordination of Improvement of Higher Education Personnel	Looks at the effect of different land uses on beetle diversity	No	None	No	Agrisilvicultural	Trees integrated in crop fields	Brazil	Southeastern Bahia, Brazil, municipal- ity of Una	Sub-tropical	None	54	Plots	N/A	Primary forest	Spatial	No	No	No	No	Ecosystem services	Reg & Main - Physical, chemical, biological cond.	N/A	Beetle abundance	Quantitative	Negative	N/A	No	No	No	No
32374990	PO	June 10 2018	Ogunkunle C O, and Awotoye O O. (2011). Soil fertility status under different tree cropping system in a Southwestern zone of Nigeria.. Notulae Scientia Biologicae, 3(2), pp..	Journal article	Ogunkunle, C., Awotoye, O.	2011	Soil Fertility Status under Different Tree Cropping System in a Southwestern Zone of Nigeria	Notulae Scientia Biologicae	3	University of Ilorin, Ilorin, Department of Plant Biolog y, Ilorin, Nigeria	Nigeria	N/A	The effect of different land uses, including cocoa agroforestry system, on soil fertility and wood production	No	None	No	Agrisilvicultural	Trees integrated in crop fields	Nigeria	Osun State, Southwestern Nigeria	Tropical	None	12	Plots	No	Secondary forest/plantation	Spatial	No	No	No	No	Ecosystem services	Reg & Main - Physical, chemical, biological cond.	N/A	Bulk density	Quantitative	Negative	N/A	No	No	No	No
32374990	PO	June 10 2018	Ogunkunle C O, and Awotoye O O. (2011). Soil fertility status under different tree cropping system in a Southwestern zone of Nigeria.. Notulae Scientia Biologicae, 3(2), pp..	Journal article	Ogunkunle, C., Awotoye, O.	2011	Soil Fertility Status under Different Tree Cropping System in a Southwestern Zone of Nigeria	Notulae Scientia Biologicae	3	University of Ilorin, Ilorin, Department of Plant Biolog y, Ilorin, Nigeria	Nigeria	N/A	The effect of different land uses, including cocoa agroforestry system, on soil fertility and wood production	No	None	No	Agrisilvicultural	Trees integrated in crop fields	Nigeria	Osun State, Southwestern Nigeria	Tropical	None	12	Plots	No	Secondary forest/plantation	Spatial	No	No	No	No	Ecosystem services	Reg & Main - Physical, chemical, biological cond.	N/A	Moisture content	Quantitative	Positive	N/A	No	No	No	No
32374990	PO	June 10 2018	Ogunkunle C O, and Awotoye O O. (2011). Soil fertility status under different tree cropping system in a Southwestern zone of Nigeria.. Notulae Scientia Biologicae, 3(2), pp..	Journal article	Ogunkunle, C., Awotoye, O.	2011	Soil Fertility Status under Different Tree Cropping System in a Southwestern Zone of Nigeria	Notulae Scientia Biologicae	3	University of Ilorin, Ilorin, Department of Plant Biolog y, Ilorin, Nigeria	Nigeria	N/A	The effect of different land uses, including cocoa agroforestry system, on soil fertility and wood production	No	None	No	Agrisilvicultural	Trees integrated in crop fields	Nigeria	Osun State, Southwestern Nigeria	Tropical	None	12	Plots	No	Secondary forest/plantation	Spatial	No	No	No	No	Ecosystem services	Reg & Main - Physical, chemical, biological cond.	N/A	pH	Quantitative	Positive	N/A	No	No	No	No
32374990	PO	June 10 2018	Ogunkunle C O, and Awotoye O O. (2011). Soil fertility status under different tree cropping system in a Southwestern zone of Nigeria.. Notulae Scientia Biologicae, 3(2), pp..	Journal article	Ogunkunle, C., Awotoye, O.	2011	Soil Fertility Status under Different Tree Cropping System in a Southwestern Zone of Nigeria	Notulae Scientia Biologicae	3	University of Ilorin, Ilorin, Department of Plant Biolog y, Ilorin, Nigeria	Nigeria	N/A	The effect of different land uses, including cocoa agroforestry system, on soil fertility and wood production	No	None	No	Agrisilvicultural	Trees integrated in crop fields	Nigeria	Osun State, Southwestern Nigeria	Tropical	None	12	Plots	No	Secondary forest/plantation	Spatial	No	No	No	No	Ecosystem services	Reg & Main - Physical, chemical, biological cond.	N/A	Organic matter	Quantitative	Positive	N/A	No	No	No	No
32374990	PO	June 10 2018	Ogunkunle C O, and Awotoye O O. (2011). Soil fertility status under different tree cropping system in a Southwestern zone of Nigeria.. Notulae Scientia Biologicae, 3(2), pp..	Journal article	Ogunkunle, C., Awotoye, O.	2011	Soil Fertility Status under Different Tree Cropping System in a Southwestern Zone of Nigeria	Notulae Scientia Biologicae	3	University of Ilorin, Ilorin, Department of Plant Biolog y, Ilorin, Nigeria	Nigeria	N/A	The effect of different land uses, including cocoa agroforestry system, on soil fertility and wood production	No	None	No	Agrisilvicultural	Trees integrated in crop fields	Nigeria	Osun State, Southwestern Nigeria	Tropical	None	12	Plots	No	Secondary forest/plantation	Spatial	No	No	No	No	Ecosystem services	Reg & Main - Physical, chemical, biological cond.	N/A	Available phosphorus	Quantitative	Positive	N/A	No	No	No	No
32374990	PO	June 10 2018	Ogunkunle C O, and Awotoye O O. (2011). Soil fertility status under different tree cropping system in a Southwestern zone of Nigeria.. Notulae Scientia Biologicae, 3(2), pp..	Journal article	Ogunkunle, C., Awotoye, O.	2011	Soil Fertility Status under Different Tree Cropping System in a Southwestern Zone of Nigeria	Notulae Scientia Biologicae	3	University of Ilorin, Ilorin, Department of Plant Biolog y, Ilorin, Nigeria	Nigeria	N/A	The effect of different land uses, including cocoa agroforestry system, on soil fertility and wood production	No	None	No	Agrisilvicultural	Trees integrated in crop fields	Nigeria	Osun State, Southwestern Nigeria	Tropical	None	12	Plots	No	Secondary forest/plantation	Spatial	No	No	No	No	Ecosystem services	Reg & Main - Physical, chemical, biological cond.	N/A	Nitrate-Nitrogen	Quantitative	Positive	N/A	No	No	No	No
32371352	PO	June 11 2018	Clough, Y. et al. Land-use choices follow profitability at the expense of ecological functions in Indonesian smallholder landscapes. Nat. Commun. 7, 13137 doi: 10.1038/ncomms13137 (2016).	Journal article	Clough, Y. et al.	2016	Land-use choices follow profitability at the expense of ecological functions in Indonesian smallholder landscapes	Nature Communications	7	Centre for Environmental and Climate Research, Lund University, Sweden	Sweden	N/A	The effectos of land use on farm profitability and biodiveristy	No	None	No	Agrisilvicultural	Trees integrated in crop fields	Indonesia	Province of Janvi, Sumatra	Tropical	None	464	Household farms	No	Agriculture	Spatial	No	No	No	No	Agricultural productivity	Productivity (yield)	N/A	Labour productivity	Quantitative	Negative	N/A	No	No	No	No
32371352	PO	June 11 2018	Clough, Y. et al. Land-use choices follow profitability at the expense of ecological functions in Indonesian smallholder landscapes. Nat. Commun. 7, 13137 doi: 10.1038/ncomms13137 (2016).	Journal article	Clough, Y. et al.	2016	Land-use choices follow profitability at the expense of ecological functions in Indonesian smallholder landscapes	Nature Communications	7	Centre for Environmental and Climate Research, Lund University, Sweden	Sweden	N/A	The effectos of land use on farm profitability and biodiveristy	No	None	No	Agrisilvicultural	Trees integrated in crop fields	Indonesia	Province of Janvi, Sumatra	Tropical	None	464	Household farms	No	Agriculture	Spatial	No	No	No	No	Ecosystem services	Reg & Main - Physical, chemical, biological cond.	N/A	species richness	Quantitative	Positive	N/A	No	No	No	No
32371352	PO	June 11 2018	Clough, Y. et al. Land-use choices follow profitability at the expense of ecological functions in Indonesian smallholder landscapes. Nat. Commun. 7, 13137 doi: 10.1038/ncomms13137 (2016).	Journal article	Clough, Y. et al.	2016	Land-use choices follow profitability at the expense of ecological functions in Indonesian smallholder landscapes	Nature Communications	7	Centre for Environmental and Climate Research, Lund University, Sweden	Sweden	N/A	The effectos of land use on farm profitability and biodiveristy	No	None	No	Agrisilvicultural	Trees integrated in crop fields	Indonesia	Province of Janvi, Sumatra	Tropical	None	464	Household farms	No	Agriculture	Spatial	No	No	No	No	Ecosystem services	Reg & Main - Physical, chemical, biological cond.	N/A	Soil microbial biomass	Quantitative	Positive	N/A	No	No	No	No
32371781	PO	Jun-16-2018	Kim, DG., Terefe, B., Girma, S. et al. Conversion of home garden agroforestry to crop fields reduced soil carbon and nitrogen stocks in Southern Ethiopia. Agroforest Syst (2016) 90: 251. https://doi.org/10.1007/s10457-015-9851-5	Journal article	Kim DongGill, Berhanu Terefe, Shimelis Girma, Haji Kedir, Nebi Morkie, Woldie T M,	2016	Conversion of home garden agroforestry to crop fields reduced soil carbon and nitrogen stocks in Southern Ethiopia	Agroforestry Systems	90	Wondo Genet College of Forestry and Natural ResourcesHawassa UniversityShashemeneEthiopia	Ethiopia	Research and Development Office, Wondo Genet College of Forestry and Natural Resources, Hawassa University and International Atomic Energy Agency (IAEA)	Looks at the effect of converting home gardens into monocrops on soil charactersitics	No	None	No	Agrisilvicultural	Tree gardens	Ethiopia	Wondo Genet in Southern Ethiopia	Tropical	None	14	Plots	No	Agriculture	Spatial	No	No	No	No	Ecosystem services	Reg & Main - Physical, chemical, biological cond.	N/A	Soil Organic Carbon, Soil Total Nitrogen	Quantitative	Positive	N/A	No	No	No	No
32371781	PO	Jun-16-2018	Kim, DG., Terefe, B., Girma, S. et al. Conversion of home garden agroforestry to crop fields reduced soil carbon and nitrogen stocks in Southern Ethiopia. Agroforest Syst (2016) 90: 251. https://doi.org/10.1007/s10457-015-9851-5	Journal article	Kim DongGill, Berhanu Terefe, Shimelis Girma, Haji Kedir, Nebi Morkie, Woldie T M,	2016	Conversion of home garden agroforestry to crop fields reduced soil carbon and nitrogen stocks in Southern Ethiopia	Agroforestry Systems	90	Wondo Genet College of Forestry and Natural ResourcesHawassa UniversityShashemeneEthiopia	Ethiopia	Research and Development Office, Wondo Genet College of Forestry and Natural Resources, Hawassa University and International Atomic Energy Agency (IAEA)	Looks at the effect of converting home gardens into monocrops on soil charactersitics	No	None	No	Agrisilvicultural	Tree gardens	Ethiopia	Wondo Genet in Southern Ethiopia	Tropical	None	14	Plots	No	Agriculture	Spatial	No	No	No	No	Ecosystem services	Reg & Main - Physical, chemical, biological cond.	N/A	Soil pH, soil texture	Quantitative	Neutral	N/A	No	No	No	No
32378134	PO	Jun-16-2018	Lasco R D, Cardinoza M M. Baseline carbon stocks assessment and projection of future carbon benefits of a Carbon Sequestration project in East Timor. Mitigation and Adaptation Strategies for Global Change (2007). 12	Journal article	Lasco R D, Cardinoza M M,	2007	Baseline carbon stocks assessment and projection of future carbon benefits of a Carbon Sequestration project in East Timor	Mitigation and Adaptation Strategies for Global Change	12	World Agroforestry Centre (ICRAF), Philippines	Philippines	Canadian International Development Agency (CIDA)	The study looks at the effects of AF on soil	No	None	No	Agrisilvicultural	Trees integrated in crop fields	Timor-Leste	N/A	Tropical	None	57	Plots	No	Primary forest	Spatial	No	No	No	No	Ecosystem services	Reg & Main - Physical, chemical, biological cond.	N/A	Soil Organic Carbon	Quantitative	Neutral	N/A	No	No	No	No
32371409	PO	Jun-16-2018	Leite M F. A, Luz R L, Muchavisoy K H. M, Zelarayan M L. C, Cardoso E G, Moraes F H. R, Rousseau G X, Gehring C., . Agroforest Syst (2016) 90: 1009. https://doi.org/10.1007/s10457-015-9880-0	Journal article	Leite M F. A, Luz R L, Muchavisoy K H. M, Zelarayan M L. C, Cardoso E G, Moraes F H. R, Rousseau G X, Gehring C,	2016	The effect of land use on aboveground biomass and soil quality indicators in spontaneous forests and agroforests of eastern Amazonia	Agroforestry Systems	90	Agroecology Program of Maranhão State University – UEMASão LuísBrazil	Brazil	Research Fund of Maranha o State (FAPEMA) and by the Brazilian Council of Higher Education (CAPES)	The study at the effects of different AF practices on soil	No	None	Yes	Agrisilvicultural	Improved or rotational fallow	Brazil	Eastern Amazonia	Tropical	None	36	Plots	No	Primary forest	Spatial	No	No	No	No	Ecosystem services	Reg & Main - Physical, chemical, biological cond.	N/A	Shrub biomass, organic matter, Ca, K	Quantitative	Mixed	N/A	No	No	No	No
32371409	PO	Jun-16-2018	Leite M F. A, Luz R L, Muchavisoy K H. M, Zelarayan M L. C, Cardoso E G, Moraes F H. R, Rousseau G X, Gehring C., . Agroforest Syst (2016) 90: 1009. https://doi.org/10.1007/s10457-015-9880-0	Journal article	Leite M F. A, Luz R L, Muchavisoy K H. M, Zelarayan M L. C, Cardoso E G, Moraes F H. R, Rousseau G X, Gehring C,	2016	The effect of land use on aboveground biomass and soil quality indicators in spontaneous forests and agroforests of eastern Amazonia	Agroforestry Systems	90	Agroecology Program of Maranhão State University – UEMASão LuísBrazil	Brazil	Research Fund of Maranha o State (FAPEMA) and by the Brazilian Council of Higher Education (CAPES)	The study at the effects of different AF practices on soil	No	None	Yes	Agrisilvicultural	Trees integrated in crop fields	Brazil	Eastern Amazonia	Tropical	None	36	Plots	No	Primary forest	Spatial	No	No	No	No	Ecosystem services	Reg & Main - Physical, chemical, biological cond.	N/A	Shrub biomass, organic matter, Ca, K	Quantitative	Mixed	N/A	No	No	No	No
32371351	PO	Jun-16-2018	Loria N, Bhardwaj S K, Ndungu C K. Impact of cropping systems on soil properties, nutrient availability and their carbon sequestration potential in Shiwalik hills of Himachal Pradesh. Journal of Applied and Natural Science (2016). 8(3)	Journal article	Loria N, Bhardwaj S K, Ndungu C K,	2016	Impact of cropping systems on soil properties, nutrient availability and their carbon sequestration potential in Shiwalik hills of Himachal Pradesh.	Journal of Applied and Natural Science	8	Department of Environmental Science, Dr. Y. S. Parm ar University of Horticulture and Forestry, Nauni, Solan – 173230 (Himachal Pradesh), INDIA	India	Department of Sci- ence and Technology, Ministry of Science and Techno l- ogy, India	The study looks at the effects of AF on soil	No	None	No	Agrisilvicultural	Trees integrated in crop fields	India	Himachal Pradesh	Temperate	None	30	Plots	No	Multiple	Spatial	No	No	No	No	Ecosystem services	Reg & Main - Physical, chemical, biological cond.	N/A	Soil Organic Carbon, pH, NPK	Quantitative	Mixed	N/A	No	No	No	No
31939072	PO	Jun-16-2018	Lozada, T., Koning GHJ , Marche R , Klein AM , Tscharntke T. Tree recovery and seed dispersal by birds: Comparing forest, agroforestry and abandoned agroforestry in coastal Ecuador. PERSPECTIVES IN PLANT ECOLOGY EVOLUTION AND SYSTEMATICS (2007). 8(3)	Journal article	Koning GHJ, Marche R, Klein AM, Tscharntke T.	2007	Tree recovery and seed dispersal by birds: Comparing forest, agroforestry and abandoned agroforestry in coastal Ecuador	PERSPECTIVES IN PLANT ECOLOGY EVOLUTION AND SYSTEMATICS	8	Agroecology, Georg-August-University Go ?tt ingen	Germany	Federal Ministry of Education and Research (BMBF), Germany	Examines vegetation characteristics between patches of intervened forest, abandoned agroforestry systems with coffee and actively managed agroforestry systems with coffee in a tropical landscape	No	None	No	Agrisilvicultural	Trees integrated in crop fields	Ecuador	Manabí Province, western Ecuado	Tropical	None	18	Plots	No	Primary forest	Spatial	No	No	No	No	Ecosystem services	Reg & Main - Physical, chemical, biological cond.	N/A	Tree abundance, bird species richness	Quantitative	Mixed	N/A	No	No	No	No
32372437	PO	Jun-16-2018	Moussa B M, Diouf A , Abdourahamane S I, Jangorzo N S, Mahamane A , Axelsen J A, Ambouta J M. K. Soil physicochemical characteristics under different ecosystems in western Niger. International Journal of Current Microbiology and Applied Sciences (2015). 4(49	Journal article	Moussa B M, Diouf A, Abdourahamane S I, Jangorzo N S, Mahamane A, Axelsen J A, Ambouta J M. K.	2015	Soil physicochemical characteristics under different ecosystems in western Niger.	International Journal of Current Microbiology and Applied Sciences	4	Laboratoire GarbaMounkaila, Département de Biologie, Faculté des Sciences et Techniques, Université Abdou Moumouni de Niamey, Niger	Niger	European Commission, Directorate General for Research and Innovation, Environment Programme	This study aimed at identifying the different soil groups of both ecosystems of western Nigerand their physicochemical characteristics in other to assess their fertility constraints.	No	None	No	Silvopastoral	Trees/shrubs on pasture	Niger	Simiri and Tamu	Tropical	None	70	Plots	No	Primary forest	Spatial	No	No	No	No	Ecosystem services	Reg & Main - Physical, chemical, biological cond.	N/A	Carbon, Nitrogen, Phosphorus, K, pH	Quantitative	Mixed	N/A	No	No	No	No
31937384	PO	Jun-16-2018	Muhamad D , Okubo S , Miyashita T , Parikesit , Takeuchi K. Effects of habitat type, vegetation structure, and proximity to forests on bird species richness in a forest-agricultural landscape of West Java, Indonesia (2013). 87(6)	Journal article	Muhamad D, Okubo S, Miyashita T, Parikesit , Takeuchi K,	2013	Effects of habitat type, vegetation structure, and proximity to forests on bird species richness in a forest-agricultural landscape of West Java, Indonesia	Agroforestry Systems	87	Department of Ecosystem Studies, Graduate School of Agricultural and Life Sciences, The University of Tokyo	Japan	Japan Society for the Promotion of Science, and by the Environment Research and Technology Development Fund (S-9-1) of the Ministry of the Environment, Japan	Looks at the effect from different land uses on bird species richness	No	None	No	Agrisilvicultural	Trees integrated in crop fields	Indonesia	West Java	Tropical	None	72	Plots	No	Multiple	Spatial	No	No	No	No	Ecosystem services	Reg & Main - Physical, chemical, biological cond.	N/A	Bird species richness, Simpson's diversity index	Quantitative	Negative	N/A	No	No	No	No
31938758	PO	Jun-16-2018	Muhammed N , Koike M , Haque F , Miah MD. Quantitative assessment of people-oriented forestry in Bangladesh: A case study in the Tangail forest division. Journal of Environmental Management (2008). 88(1)	Journal article	Muhammed N, Koike M, Haque F, Miah MD	2008	Quantitative assessment of people-oriented forestry in Bangladesh: A case study in the Tangail forest division	Journal of Environmental Management	88	Shinshu University	Japan	Ministry of Science and Education, Japan	Looks at an intervention that gave farmers land and technical assistance for establishing agroforestry plots	No	Incentive provision	No	Agrisilvicultural	Trees integrated in crop fields	Bangladesh	Tangail Forest Division	Tropical	None	52	Farmers	No	Multiple	Spatial	No	No	No	No	Human well-being	Income and household expenditure	N/A	Net income	Quantitative	Positive	N/A	No	No	No	No
31936345	PO	Jun-17-2018	Mukul SA , Saha N. Conservation Benefits of Tropical Multifunctional Land-Uses in and Around a Forest Protected Area of Bangladesh. Land (2017), 6(1)	Journal article	Mukul SA, Saha N.	2017	Conservation Benefits of Tropical Multifunctional Land-Uses in and Around a Forest Protected Area of Bangladesh	Land	6	Tropical Forestry Group, School of Agriculture and Food Sciences, The University of Queensland, Brisbane	Australia	British Ecological Society (SEPG, UEPS Field Experience Grant 7210 600), British Ornithologist’s Union (2009) and the Rufford Grant for Nature Conservation (RSG project 69.01.09	The effect of AF on vegetation, bird and mammals diversity	No	None	No	Agrisilvicultural	Trees integrated in crop fields	Bangladesh	Lawachara National Park	Tropical	None	500	Plots	No	Secondary forest/plantation	Spatial	No	No	No	No	Ecosystem services	Reg & Main - Physical, chemical, biological cond.	N/A	Shannon-Wiener index, Jaccard similarity matrix	Quantitative	Negative	N/A	No	No	No	No
32376402	PO	Jun-17-2018	Muriel S B, Kattan G H. Effects of patch size and type of coffee matrix on ithomiine butterfly diversity and dispersal in cloud-forest fragments. Conservation Biology (2008), 23(4)	Journal article	Muriel S B, Kattan G H,	2008	Effects of patch size and type of coffee matrix on ithomiine butterfly diversity and dispersal in cloud-forest fragments.	Conservation Biology	23	Departamento de Biolog ? ?a, Universidad del Valle, Cali, Colombia	Colombia	Wildlife Conservation Soci- ety, the John D. and Catherine T. MacArthur Foundation, and the International Foundation for Science	The effect of coffee AF on butterflies diversity	No	None	No	Agrisilvicultural	Trees integrated in crop fields	Colombia	Department of Antioquia	Tropical	None	12	Plots	No	Agriculture	Spatial	No	No	No	No	Ecosystem services	Reg & Main - Physical, chemical, biological cond.	N/A	Age structure of butterflies, Number of butterflies	Quantitative	Neutral	N/A	No	No	No	No
31936337	PO	Jun-17-2018	Negasa T ; Ketema H ; Legesse A ; Sisay M ; Temesgen H. Variation in soil properties under different land use types managed by smallholder farmers along the toposequence in southern Ethiopia. GEODERMA (2017), 290	Journal article	Negasa T ; Ketema H ; Legesse A ; Sisay M ; Temesgen H ;	2017	Variation in soil properties under different land use types managed by smallholder farmers along the toposequence in southern Ethiopia	GEODERMA	290	Dilla University, College of Agriculture and Natural Resources, Department of Natural Resource Management, Ethiopia	Ethiopia	Dilla University	The effect of AF on soil physical and chemical properties	No	None	No	Agrisilvicultural	Trees integrated in crop fields	Ethiopia	Wonago Woreda, Gedeo Zone, Deko watershed	Tropical	None	108	Plots	No	Agriculture	Spatial	No	No	No	No	Ecosystem services	Reg & Main - Physical, chemical, biological cond.	N/A	Soil textural fractions of sand, silt and clay, mean soil bulk density (g/cm3), Soil reaction (pH-H 2 O, 1:2.5) and electrical conductivity (EC, ds1), Soil organic carbon (SOC, %) and total nitrogen (TN, %)	Quantitative	Mixed	N/A	No	No	No	No
31938031	Pablo	Jun-21-2018	Haglund E, Ndjeunga J, Snook L, and Pasternak D. (2011). Dry land tree management for improved household livelihoods: Farmer managed natural regeneration in Niger. JOURNAL OF ENVIRONMENTAL MANAGEMENT, 92(7), pp.1696-1705.	Journal article	Haglund E., Ndjeunga J, Snook L, Pasternak D.	2011	Dry land tree management for improved household livelihoods: Farmer managed natural regeneration in Niger	Journal of Environmental Management	92	Mickey Leland International Hunger Fellow of the Congressional Hunger Center	United States	NA	The study looks at the adoption of farmer managed natural regeneration and its effects	No	None	No	Agrisilvicultural	Trees integrated in crop fields	Niger	Maradi, south central Niger	Sub-tropical	Propensity score matching	410	Households	No	Agriculture	Spatial	No	No	No	No	Human well-being	Income and household expenditure	NA	Per capita income	Quantitative	Positive	NA	No	No	No	No
31938031	Pablo	Jun-21-2018	Haglund E, Ndjeunga J, Snook L, and Pasternak D. (2011). Dry land tree management for improved household livelihoods: Farmer managed natural regeneration in Niger. JOURNAL OF ENVIRONMENTAL MANAGEMENT, 92(7), pp.1696-1705.	Journal article	Haglund E., Ndjeunga J, Snook L, Pasternak D.	2011	Dry land tree management for improved household livelihoods: Farmer managed natural regeneration in Niger	Journal of Environmental Management	92	Mickey Leland International Hunger Fellow of the Congressional Hunger Center	United States	NA	The study looks at the adoption of farmer managed natural regeneration and its effects	No	None	No	Agrisilvicultural	Trees integrated in crop fields	Niger	Maradi, south central Niger	Sub-tropical	Propensity score matching	410	Households	No	Agriculture	Spatial	No	No	No	No	Human well-being	Food security and nutrition	NA	grains per capita, food shortage, crop diversity	Both	Mixed	Increases cerel per cap and crop diversoty but reduces but also inceases months of food shortage	No	No	No	No
32375629	RL	2018-02-09	Oliveira, J.S.R., Kato, O.R., Oliveira, T.F. et al. Evaluation of sustainability in Eastern Amazon under proambiente program. Agroforest Syst (2010) 78: 185.	Journal article	Oliveira, J.S.R., Kato, O.R., Oliveira, T.F. et al.	2010	Evaluation of sustainability in Eastern Amazon under proambiente program	Agroforestry Systems	78	Empresa Brasileira de Pesquisa Agropecua´ria	Brazil	N/A	This study evaluates the sustainability of the innovative practices of smallholders who have changed their Family Production Units (FPU) by increasing small farms and backyards to Agroforest Systems (AFSs). Smallholders' perception and specialized literature is used to evaluate the sustainability of these practices.	No	None	Yes	Agroforestry (general)	Not specified	Brazil	Irituia, Sa˜o Domingos do Capim, Ma˜e do Rio, and Conco´rdia do Para	Tropical	None	18	Smallholder farms	N/A	Agriculture	Spatial	No	No	No	No	Agricultural productivity	Productivity (yield)	N/A	Yield	Quantitative	Positive	Sustainable systems exhibited higher yield than traditional systems.	No	Not Applicable	Not applicable	Not applicable
32375629	RL	2018-02-09	Oliveira, J.S.R., Kato, O.R., Oliveira, T.F. et al. Evaluation of sustainability in Eastern Amazon under proambiente program. Agroforest Syst (2010) 78: 185.	Journal article	Oliveira, J.S.R., Kato, O.R., Oliveira, T.F. et al.	2010	Evaluation of sustainability in Eastern Amazon under proambiente program	Agroforestry Systems	78	Empresa Brasileira de Pesquisa Agropecua´ria	Brazil	N/A	This study evaluates the sustainability of the innovative practices of smallholders who have changed their Family Production Units (FPU) by increasing small farms and backyards to Agroforest Systems (AFSs). Smallholders' perception and specialized literature is used to evaluate the sustainability of these practices.	No	None	Yes	Agroforestry (general)	Not specified	Brazil	Irituia, Sa˜o Domingos do Capim, Ma˜e do Rio, and Conco´rdia do Para	Tropical	None	18	Smallholder farms	N/A	Agriculture	Spatial	No	No	No	No	Agricultural productivity	Profitability	N/A	Net returns	Quantitative	Positive	Sustainable systems on average were more profitable than traditional systems.	No	Not Applicable	Not applicable	Not applicable
31936664	RL	2018-02-09	Ortiz-Rodriguez, O.O., Villamizar-Gallardo, R.A., Naranjo-Merino, C.A., Garcia-Caceres, R.G., Castaneda-galvis, M.T. (2016). Caron footprint of the colombian cocoa production. Engenharia Agricola, 36(2).	Journal article	Ortiz-Rodriguez, O.O., Villamizar-Gallardo, R.A., Naranjo-Merino, C.A., Garcia-Caceres, R.G., Castaneda-galvis, M.T.	2016	Carbon footprint of the colombian cocoa production	Engenharia Agricola	36	Universidad de Pamplona	Colombia	Administrative Department of Science, Management, and Innovation – COLCIENCIAS –, Inter-American Development Bank (IDB) and World Bank (WB) BIRF	This paper evaluates the carbon footprint (CF) per kilogram of Colombian cocoa bean produced under conventional and agroforestry managements, following the methods proposed by PAS 2050.	No	None	No	Agrisilvicultural	Trees integrated with plantation crops	Colombia	Santander, Antioquia, Arauca, Huila in North of Santander	Tropical	None	60	Farms	N/A	Agriculture	Spatial	No	No	No	No	Ecosystem services	Reg & Main - Physical, chemical, biological cond.	N/A	Estimation of emissions (nitrous oxide, carbon dioxide, methane) during cocoa bean lifetime	Quantitative	Negative	Conventional agriculture resulted in less emissions.	No	Not Applicable	Not applicable	Not applicable
32243851	RL	2018-02-22	Nissen, T.M., Midmore, D.J., Keeler, A.G. (2001). Biophysical and economic tradeoffs of intercropping timber with food crops in the Philippine uplands. Agricultural Systems 67(2001), 49-69.	Journal article	Nissen, T.M., Midmore, D.J., Keeler, A.G.	2001	Biophysical and economic tradeoffs of intercropping timber with food crops in the Philippine uplands	Agricultural Systems	67	Department of Crop Science, University of Georgia	United States	US AID	To evaluate the biophysical and financial tradeoffs of timber intercropping, an experiment was established in Lantapan, Mindanao to compare vegetable and maize growth under Paraserianthes falcataria with sole-cropped growth of each of the components. These data were used to estimate a bioeconomic model to explore the appeal of timber intercropping under land, labor, capital, and fertility constra…	No	None	No	Agrisilvicultural	Alley cropping	Philippines	Footslopes of Mt. Kitanglad in Lantapan, Bukidnon Province	Tropical	None	4	Plots	Fertilization of intercropped trees	Agriculture	Spatial	No	No	No	No	Agricultural productivity	Productivity (yield)	N/A	Diameter of trees at breast height, tree height	Quantitative	Positive	Intercropped trees were wider and taller than sole trees.	No	Not Applicable	Not applicable	Not applicable
32243851	RL	2018-02-22	Nissen, T.M., Midmore, D.J., Keeler, A.G. (2001). Biophysical and economic tradeoffs of intercropping timber with food crops in the Philippine uplands. Agricultural Systems 67(2001), 49-69.	Journal article	Nissen, T.M., Midmore, D.J., Keeler, A.G.	2001	Biophysical and economic tradeoffs of intercropping timber with food crops in the Philippine uplands	Agricultural Systems	67	Department of Crop Science, University of Georgia	United States	US AID	To evaluate the biophysical and financial tradeoffs of timber intercropping, an experiment was established in Lantapan, Mindanao to compare vegetable and maize growth under Paraserianthes falcataria with sole-cropped growth of each of the components. These data were used to estimate a bioeconomic model to explore the appeal of timber intercropping under land, labor, capital, and fertility constra…	No	None	No	Agrisilvicultural	Alley cropping	Philippines	Footslopes of Mt. Kitanglad in Lantapan, Bukidnon Province	Tropical	None	4	Plots	Fertilization of intercropped trees	Agriculture	Spatial	No	No	No	No	Agricultural productivity	Profitability	N/A	Labor and input costs for tree growth and maintenance	Quantitative	Negative	Intercropping reduced total costs of P. falcataria relative to sole cropping	No	Not Applicable	Not applicable	Not applicable
32243851	RL	2018-02-22	Nissen, T.M., Midmore, D.J., Keeler, A.G. (2001). Biophysical and economic tradeoffs of intercropping timber with food crops in the Philippine uplands. Agricultural Systems 67(2001), 49-69.	Journal article	Nissen, T.M., Midmore, D.J., Keeler, A.G.	2001	Biophysical and economic tradeoffs of intercropping timber with food crops in the Philippine uplands	Agricultural Systems	67	Department of Crop Science, University of Georgia	United States	US AID	To evaluate the biophysical and financial tradeoffs of timber intercropping, an experiment was established in Lantapan, Mindanao to compare vegetable and maize growth under Paraserianthes falcataria with sole-cropped growth of each of the components. These data were used to estimate a bioeconomic model to explore the appeal of timber intercropping under land, labor, capital, and fertility constra…	No	None	No	Agrisilvicultural	Alley cropping	Philippines	Footslopes of Mt. Kitanglad in Lantapan, Bukidnon Province	Tropical	None	4	Plots	N/A	Agriculture	Spatial	No	No	No	No	Agricultural productivity	Productivity (yield)	N/A	Total crop yield	Quantitative	Negative	Intercropped crops averaged less than yield sole-crop control.	No	Not Applicable	Not applicable	Not applicable
32243851	RL	2018-02-22	Nissen, T.M., Midmore, D.J., Keeler, A.G. (2001). Biophysical and economic tradeoffs of intercropping timber with food crops in the Philippine uplands. Agricultural Systems 67(2001), 49-69.	Journal article	Nissen, T.M., Midmore, D.J., Keeler, A.G.	2001	Biophysical and economic tradeoffs of intercropping timber with food crops in the Philippine uplands	Agricultural Systems	67	Department of Crop Science, University of Georgia	United States	US AID	To evaluate the biophysical and financial tradeoffs of timber intercropping, an experiment was established in Lantapan, Mindanao to compare vegetable and maize growth under Paraserianthes falcataria with sole-cropped growth of each of the components. These data were used to estimate a bioeconomic model to explore the appeal of timber intercropping under land, labor, capital, and fertility constra…	No	None	No	Agrisilvicultural	Alley cropping	Philippines	Footslopes of Mt. Kitanglad in Lantapan, Bukidnon Province	Tropical	None	4	Plots	N/A	Agriculture	Spatial	No	No	No	No	Agricultural productivity	Profitability	N/A	Overall profitability:Labor and input costs for crop growth and maintenance, relative to return on yield	Quantitative	Negative	Intercropped crops were less profitable than the sole-crop control.	No	Not Applicable	Not applicable	Not applicable
31938115	RL	2018-03-29	Pauli N, Barrios E, Conacher AJ, and Oberthur T. (2011). Soil macrofauna in agricultural landscapes dominated by the Quesungual Slash-and-Mulch Agroforestry System, western Honduras. APPLIED SOIL ECOLOGY, 47(2), pp.119-132.	Journal article	Pauli N, Barrios E, Conacher AJ, and Oberthur T.	2011	Soil macrofauna in agricultural landscapes dominated by Quesungual Slash-and-Mulch Agroforestry System, western Honduras	Applied Soil Ecology	47	School of Earth and Environment, University of Western Australia	Australia	Centro Internacional de Agricultura Tropical (CIAT), the School of Earth and Environment at the University of Western Australia, and an Australian Postgraduate Award to the first author	This study sampled soil macrofauna communities across 4 major land uses: agroforestry plots of less than 2 years of age, agroforestry plots of more than 10 years of age, secondary forest, and silvipastoral fields	No	None	Yes	Agrisilvicultural	Trees integrated with plantation crops	Honduras	Southern region of Lempira Department in southwestern Honduras	Sub-tropical	None	12	Fields	N/A	Secondary forest/plantation	Spatial	No	No	No	No	Ecosystem services	Reg & Main - Physical, chemical, biological cond.	N/A	Soil macrofauna, vegetation density and diversity, soil properties	Quantitative	Positive	The agroforestry land had relatively higher taxonomic richness, evenness, and biomass, as well as higher levels of organic carbon, relative to the secondary foresty.	No	Not Applicable	Not applicable	Not applicable
31938115	RL	2018-03-29	Pauli N, Barrios E, Conacher AJ, and Oberthur T. (2011). Soil macrofauna in agricultural landscapes dominated by the Quesungual Slash-and-Mulch Agroforestry System, western Honduras. APPLIED SOIL ECOLOGY, 47(2), pp.119-132.	Journal article	Pauli N, Barrios E, Conacher AJ, and Oberthur T.	2011	Soil macrofauna in agricultural landscapes dominated by Quesungual Slash-and-Mulch Agroforestry System, western Honduras	Applied Soil Ecology	47	School of Earth and Environment, University of Western Australia	Australia	Centro Internacional de Agricultura Tropical (CIAT), the School of Earth and Environment at the University of Western Australia, and an Australian Postgraduate Award to the first author	This study sampled soil macrofauna communities across 4 major land uses: agroforestry plots of less than 2 years of age, agroforestry plots of more than 10 years of age, secondary forest, and silvipastoral fields	No	None	Yes	Silvopastoral	Trees/shrubs on pasture	Honduras	Southern region of Lempira Department in southwestern Honduras	Sub-tropical	None	12	Fields	N/A	Secondary forest/plantation	Spatial	No	No	No	No	Ecosystem services	Reg & Main - Physical, chemical, biological cond.	N/A	Soil macrofauna, vegetation density and diversity, soil properties	Quantitative	Mixed	The silvipastoral sites had greater macrofauna density, but lower organic carbon relative to the secondary forest sites.	No	Not Applicable	Not applicable	Not applicable
32377196	RL	2018-03-29	Pender J, Suyanto , Kerr J, and Kato E. (2008). Impacts of the Hutan Kamasyarakatan social forestry program in the Sumberjaya watershed, West Lampung district of Sumatra, Indonesia.. IFPRI - Discussion Papers, (769).	Organization report	Pender J, Suyanto , Kerr J, and Kato E.	2008	Impacts of the Hutan Kamasyarakatan social forestry program in the Sumberjaya watershed, West Lampung district of Sumatra, Indonesia.	Not Applicable	Not Applicable	International Food Policy Research Institute	United States	International Food Policy Research Institutde	This paper investigates the impacts of a social forestry program in Indonesia, Hutan Kamasyarakatan (HKm) based on analysis of survey of 640 HKm and comparable non-HKm plots.	No	Incentive provision	No	Agrisilvicultural	Trees integrated in crop fields	Indonesia	Sumberjaya watershed of southern Sumatra	Tropical	Propensity score matching	640	Households	N/A	Agriculture	Spatial	No	No	No	No	Human well-being	Housing and material assets	N/A	Land value - econometric analysis	Quantitative	Neutral	There was no significant difference in the land value of those participating in the agroforestry program and those not.	No	Not Applicable	Not applicable	Not applicable
32377196	RL	2018-03-29	Pender J, Suyanto , Kerr J, and Kato E. (2008). Impacts of the Hutan Kamasyarakatan social forestry program in the Sumberjaya watershed, West Lampung district of Sumatra, Indonesia.. IFPRI - Discussion Papers, (769).	Organization report	Pender J, Suyanto , Kerr J, and Kato E.	2008	Impacts of the Hutan Kamasyarakatan social forestry program in the Sumberjaya watershed, West Lampung district of Sumatra, Indonesia.	Not Applicable	Not Applicable	International Food Policy Research Institute	United States	International Food Policy Research Institutde	This paper investigates the impacts of a social forestry program in Indonesia, Hutan Kamasyarakatan (HKm) based on analysis of survey of 640 HKm and comparable non-HKm plots.	No	Incentive provision	No	Agrisilvicultural	Trees integrated in crop fields	Indonesia	Sumberjaya watershed of southern Sumatra	Tropical	Propensity score matching	640	Households	Farmers' access to physical, human, and natural capital; participation in coproducers' organizations; participation in labor-sharing groups; and access to formal credit and technical assistance	Agriculture	Spatial	No	No	No	No	Human well-being	Income and household expenditure	N/A	Profit per hectare	Quantitative	Neutral	Participation in the agroforestry program had no significant impact on profit per hectare.	No	Not Applicable	Not applicable	Not applicable
32377196	RL	2018-03-29	Pender J, Suyanto , Kerr J, and Kato E. (2008). Impacts of the Hutan Kamasyarakatan social forestry program in the Sumberjaya watershed, West Lampung district of Sumatra, Indonesia.. IFPRI - Discussion Papers, (769).	Organization report	Pender J, Suyanto , Kerr J, and Kato E.	2008	Impacts of the Hutan Kamasyarakatan social forestry program in the Sumberjaya watershed, West Lampung district of Sumatra, Indonesia.	Not Applicable	Not Applicable	International Food Policy Research Institute	United States	International Food Policy Research Institutde	This paper investigates the impacts of a social forestry program in Indonesia, Hutan Kamasyarakatan (HKm) based on analysis of survey of 640 HKm and comparable non-HKm plots.	No	Incentive provision	No	Agrisilvicultural	Trees integrated in crop fields	Indonesia	Sumberjaya watershed of southern Sumatra	Tropical	Instrumental variables	640	Households	N/A	Agriculture	Spatial	No	No	No	No	Human well-being	Housing and material assets	N/A	Land value - econometric analysis	Quantitative	Neutral	There was no significant difference in the land value of those participating in the agroforestry program and those not.	No	Not Applicable	Not applicable	Not applicable
32377196	RL	2018-03-29	Pender J, Suyanto , Kerr J, and Kato E. (2008). Impacts of the Hutan Kamasyarakatan social forestry program in the Sumberjaya watershed, West Lampung district of Sumatra, Indonesia.. IFPRI - Discussion Papers, (769).	Organization report	Pender J, Suyanto , Kerr J, and Kato E.	2008	Impacts of the Hutan Kamasyarakatan social forestry program in the Sumberjaya watershed, West Lampung district of Sumatra, Indonesia.	Not Applicable	Not Applicable	International Food Policy Research Institute	United States	International Food Policy Research Institutde	This paper investigates the impacts of a social forestry program in Indonesia, Hutan Kamasyarakatan (HKm) based on analysis of survey of 640 HKm and comparable non-HKm plots.	No	Incentive provision	No	Agrisilvicultural	Trees integrated in crop fields	Indonesia	Sumberjaya watershed of southern Sumatra	Tropical	Instrumental variables	640	Households	Farmers' access to physical, human, and natural capital; participation in coproducers' organizations; participation in labor-sharing groups; and access to formal credit and technical assistance	Agriculture	Spatial	No	No	No	No	Human well-being	Income and household expenditure	N/A	Profit per hectare	Quantitative	Neutral	Participation in the agroforestry program had no significant impact on profit per hectare.	No	Not Applicable	Not applicable	Not applicable
31938034	RL	2018-03-30	Ofori-Bah A, and Asafu-Adjaye J. (2011). Scope economies and technical efficiency of cocoa agroforesty systems in Ghana. ECOLOGICAL ECONOMICS, 70(8), pp.1508-1518.	Journal article	Ofori-Bah, A., Asafu-Adjaye, J.	2011	Scope economies and technical efficiency of cocoa agroforestry systems in Ghana	Ecological Economics	70	University of Queensland	Australia	African Economic Research Consortium (AERC)	The objective of this study is to examine (1) the extent to which crop diversity, defined as the mixing of cocoa with other crop species on farmers' plots, affects farm technical efficiency; and (2) to establish whether there exist cost complimentaries (i.e., economies of scope) from the sharing of farm inputs by crops on the same plots within cocoa agroforestry systems in Ghana.	No	None	No	Agrisilvicultural	Trees integrated with plantation crops	Ghana	Ashanti, Western, and Easter Regions	Tropical	None	340	Farmers	N/A	Agriculture	Spatial	Yes	No	No	Yes	Agricultural productivity	Productivity (yield)	All	Technical efficiency	Quantitative	Positive	The results indicated that diversified (or multi-crop) cocoa farms are more efficient than single group cocoa farms. A marginal increase in the number of shade trees has a small positive effect on technical efficiency.	No	Not Applicable	Not applicable	Not applicable
31938915	RL	2018-04-07	Obiri BD, Bright GA, McDonald MA, Anglaaere LCN, and Cobbina J. (2007). Financial analysis of shaded cocoa in Ghana. AGROFORESTRY SYSTEMS, 71(2), pp.139-149.	Journal article	Obiri, B.D., Bright, G.A., McDonald, M.A., Anglaaere, L.C.N., Cobbina, J.	2007	Financial analysis of shaded cocoa in Ghana	Agroforestry Systems	71	Forestry Research Institute of Ghana	Ghana	Biscuit, Cake, Chocolate, and Confectionery Association of the United Kingdom and the UK Department for International Department	Participatory trials of cocoa agroforests planted with indigenous shade tree species were undertaken with farmers in the Atwima District of the Ashanti Region of Ghana to increase tree volume on cocoa fields. An ex ante financial analysis of the technology was undertaken to assess its economic viability.	No	Enhancing access to tree germplasm	No	Agrisilvicultural	Trees integrated with plantation crops	Ghana	Gogoikrom in Atwima District	Tropical	None	25	Households	Fertilizer cost, timber value	Agriculture	Spatial	No	No	No	No	Agricultural productivity	Profitability	N/A	Input costs and profits	Quantitative	Mixed	Shaded hybrid cocoa is much more profitable than the traditional, unshaded system but less than its unshaded counterpart due to the earlier and higher yield peak.	No	Not Applicable	Not applicable	Not applicable
32380119	RL	2018-04-07	Ogunlana E A. (2004). The technology adoption behavior of women farmers: the case of alley farming in Nigeria.. Renewable Agriculture and Food Systems, 19(1), pp..	Journal article	Ogunlana, E.A.	2003	The technology adoption behavior of women farmers: the case of alley farming in Nigeria	Renewable Agriculture and Food Systems	19	School of Environment, Resources, and Development, Asian Institute of Technology	Thailand	N/A	Primary data were collected through the field survey of women Yoruba farmers, both adopters and non-adopters of alley farming to assess adoption factors and effects.	No	None	No	Agrisilvicultural	Alley cropping	Nigeria	Villages of Iwo-Ate, Owu-Ile, Alfa, Oke, Iyana Ofa, Ofa-Igbo, and Arikuyeri (southwestern Nigeria)	Tropical	None	168	Farmers	N/A	Agriculture	Spatial	Yes	No	No	No	Agricultural productivity	Productivity (yield)	Women farmers	Survey responses (crop and livestock production)	Qualitative	Positive	Survey respondents who adopted alley farming practices believed that alley farming improved their crop and livestock production. They also reported that livestock were healthier as a result of alley cropping.	No	Not Applicable	Not applicable	Not applicable
32380119	RL	2018-04-07	Ogunlana E A. (2004). The technology adoption behavior of women farmers: the case of alley farming in Nigeria.. Renewable Agriculture and Food Systems, 19(1), pp..	Journal article	Ogunlana, E.A.	2003	The technology adoption behavior of women farmers: the case of alley farming in Nigeria	Renewable Agriculture and Food Systems	19	School of Environment, Resources, and Development, Asian Institute of Technology	Thailand	N/A	Primary data were collected through the field survey of women Yoruba farmers, both adopters and non-adopters of alley farming to assess adoption factors and effects.	No	None	No	Agrisilvicultural	Alley cropping	Nigeria	Villages of Iwo-Ate, Owu-Ile, Alfa, Oke, Iyana Ofa, Ofa-Igbo, and Arikuyeri (southwestern Nigeria)	Tropical	None	168	Farmers	N/A	Agriculture	Spatial	Yes	No	No	No	Agricultural productivity	Profitability	Women farmers	Survey responses (net profit)	Qualitative	Positive	Survey respondents who adopted alley farming practices claimed that it was a more profitable technology.	No	Not Applicable	Not applicable	Not applicable
32380119	RL	2018-04-07	Ogunlana E A. (2004). The technology adoption behavior of women farmers: the case of alley farming in Nigeria.. Renewable Agriculture and Food Systems, 19(1), pp..	Journal article	Ogunlana, E.A.	2003	The technology adoption behavior of women farmers: the case of alley farming in Nigeria	Renewable Agriculture and Food Systems	19	School of Environment, Resources, and Development, Asian Institute of Technology	Thailand	N/A	Primary data were collected through the field survey of women Yoruba farmers, both adopters and non-adopters of alley farming to assess adoption factors and effects.	No	None	No	Agrisilvicultural	Alley cropping	Nigeria	Villages of Iwo-Ate, Owu-Ile, Alfa, Oke, Iyana Ofa, Ofa-Igbo, and Arikuyeri (southwestern Nigeria)	Tropical	None	168	Farmers	N/A	Agriculture	Spatial	Yes	No	No	No	Human well-being	Income and household expenditure	Women farmers	Survey responses (quality of life, income)	Quantitative	Positive	Survey respondents who adopted alley farming practices claimed that they had earned a higher income and improved quality of life as a result of alley farming.	No	Not Applicable	Not applicable	Not applicable
31937840	RL	2018-04-08	Palsaniya DR, Singh R, Tewari RK, Yadav RS, and Dhyani SK. (2012). Integrated watershed management for natural resource conservation and livelihood security in semi-arid tropics of India. INDIAN JOURNAL OF AGRICULTURAL SCIENCES, 82(3), pp.241-247.	Journal article	Palsaniya, D.R., Singh, R., Tewari, R.K., Yadav, R.S., Dhyani, S.K.	2011	Integrated watershed management for natural resource conservation and livelihood security in semi-arid tropics of India	Indian Journal of Agricultural Sciences	82	Natural Research Centre for Agrforestry	India	Indian Council of Agricultural Research	This study was undertaken to assess the impact of integrated watershed management interventions, viz soil and water conservation measures, agroforestry development, crop demonstrations with improved package of practices, plantation and human resource development on natural resource conservation and livelihood security.	No	None	No	Agrisilvicultural	Trees integrated in crop fields	India	Garhkundar-Dabar watershed located at Tikamgarh district of Madhya Pradesh in Bundelkhand region of Central India	Tropical	None	72	Crop area samplings	N/A	Multiple	Non-randomized BACI	No	No	No	No	Ecosystem services	Reg & Main - Mediation of flows	N/A	Runoff volume	Quantitative	Negative	Integrated watershed management interventions (including adoption of agroforestry) resulted in decreased runoff.	No	Not Applicable	Not applicable	Not applicable
31937840	RL	2018-04-08	Palsaniya DR, Singh R, Tewari RK, Yadav RS, and Dhyani SK. (2012). Integrated watershed management for natural resource conservation and livelihood security in semi-arid tropics of India. INDIAN JOURNAL OF AGRICULTURAL SCIENCES, 82(3), pp.241-247.	Journal article	Palsaniya, D.R., Singh, R., Tewari, R.K., Yadav, R.S., Dhyani, S.K.	2011	Integrated watershed management for natural resource conservation and livelihood security in semi-arid tropics of India	Indian Journal of Agricultural Sciences	82	Natural Research Centre for Agrforestry	India	Indian Council of Agricultural Research	This study was undertaken to assess the impact of integrated watershed management interventions, viz soil and water conservation measures, agroforestry development, crop demonstrations with improved package of practices, plantation and human resource development on natural resource conservation and livelihood security.	No	None	No	Agrisilvicultural	Trees integrated in crop fields	India	Garhkundar-Dabar watershed located at Tikamgarh district of Madhya Pradesh in Bundelkhand region of Central India	Tropical	None	72	Crop area samplings	N/A	Multiple	Non-randomized BACI	No	No	No	No	Ecosystem services	Reg & Main - Mediation of flows	N/A	Water table depth, rater availability in nearby villages	Quantitative	Positive	Integrated watershed management interventions (including adoption of agroforestry) increased water availability.	No	Not Applicable	Not Applicable	Not Applicable
31937840	RL	2018-04-08	Palsaniya DR, Singh R, Tewari RK, Yadav RS, and Dhyani SK. (2012). Integrated watershed management for natural resource conservation and livelihood security in semi-arid tropics of India. INDIAN JOURNAL OF AGRICULTURAL SCIENCES, 82(3), pp.241-247.	Journal article	Palsaniya, D.R., Singh, R., Tewari, R.K., Yadav, R.S., Dhyani, S.K.	2011	Integrated watershed management for natural resource conservation and livelihood security in semi-arid tropics of India	Indian Journal of Agricultural Sciences	82	Natural Research Centre for Agrforestry	India	Indian Council of Agricultural Research	This study was undertaken to assess the impact of integrated watershed management interventions, viz soil and water conservation measures, agroforestry development, crop demonstrations with improved package of practices, plantation and human resource development on natural resource conservation and livelihood security.	Yes	Community-level campaigning and advocacy	Yes	Agrisilvicultural	Trees integrated in crop fields	India	Garhkundar-Dabar watershed located at Tikamgarh district of Madhya Pradesh in Bundelkhand region of Central India	Tropical	None	72	Crop area samplings	N/A	Multiple	Non-randomized BACI	No	No	No	No	Ecosystem services	Reg & Main - Physical, chemical, biological cond.	N/A	Soil loss, nutrient loss	Quantitative	Negative	Integrated watershed management interventions (including adoption of agroforestry) decreased soil and nutrient loss.	No	Not Applicable	Not applicable	Not applicable
31937840	RL	2018-04-08	Palsaniya DR, Singh R, Tewari RK, Yadav RS, and Dhyani SK. (2012). Integrated watershed management for natural resource conservation and livelihood security in semi-arid tropics of India. INDIAN JOURNAL OF AGRICULTURAL SCIENCES, 82(3), pp.241-247.	Journal article	Palsaniya, D.R., Singh, R., Tewari, R.K., Yadav, R.S., Dhyani, S.K.	2011	Integrated watershed management for natural resource conservation and livelihood security in semi-arid tropics of India	Indian Journal of Agricultural Sciences	82	Natural Research Centre for Agrforestry	India	Indian Council of Agricultural Research	This study was undertaken to assess the impact of integrated watershed management interventions, viz soil and water conservation measures, agroforestry development, crop demonstrations with improved package of practices, plantation and human resource development on natural resource conservation and livelihood security.	Yes	Community-level campaigning and advocacy	Yes	Agrisilvicultural	Trees integrated in crop fields	India	Garhkundar-Dabar watershed located at Tikamgarh district of Madhya Pradesh in Bundelkhand region of Central India	Tropical	None	30% in area	Households	N/A	Multiple	Non-randomized BACI	No	No	No	No	Agricultural productivity	Productivity (yield)	N/A	Survey data - crop yields, fodder security, livestock production	Qualitative	Positive	Integrated watershed management interventions (including adoption of agroforestry) increased crop yields, fodder security, and livestock production.	No	Not Applicable	Not applicable	Not applicable
31937840	RL	2018-04-08	Palsaniya DR, Singh R, Tewari RK, Yadav RS, and Dhyani SK. (2012). Integrated watershed management for natural resource conservation and livelihood security in semi-arid tropics of India. INDIAN JOURNAL OF AGRICULTURAL SCIENCES, 82(3), pp.241-247.	Journal article	Palsaniya, D.R., Singh, R., Tewari, R.K., Yadav, R.S., Dhyani, S.K.	2011	Integrated watershed management for natural resource conservation and livelihood security in semi-arid tropics of India	Indian Journal of Agricultural Sciences	82	Natural Research Centre for Agrforestry	India	Indian Council of Agricultural Research	This study was undertaken to assess the impact of integrated watershed management interventions, viz soil and water conservation measures, agroforestry development, crop demonstrations with improved package of practices, plantation and human resource development on natural resource conservation and livelihood security.	Yes	Community-level campaigning and advocacy	Yes	Agrisilvicultural	Trees integrated in crop fields	India	Garhkundar-Dabar watershed located at Tikamgarh district of Madhya Pradesh in Bundelkhand region of Central India	Tropical	None	30% in area	Households	N/A	Multiple	Non-randomized BACI	No	No	No	No	Human well-being	Income and household expenditure	N/A	Employment opportunities	Quantitative	Positive	The number of employment opportunities increased as a result of integrated watershed management interventions (including agroforestry adoption).	No	Not Applicable	Not applicable	Not applicable
31937840	RL	2018-04-08	Palsaniya DR, Singh R, Tewari RK, Yadav RS, and Dhyani SK. (2012). Integrated watershed management for natural resource conservation and livelihood security in semi-arid tropics of India. INDIAN JOURNAL OF AGRICULTURAL SCIENCES, 82(3), pp.241-247.	Journal article	Palsaniya, D.R., Singh, R., Tewari, R.K., Yadav, R.S., Dhyani, S.K.	2011	Integrated watershed management for natural resource conservation and livelihood security in semi-arid tropics of India	Indian Journal of Agricultural Sciences	82	Natural Research Centre for Agrforestry	India	Indian Council of Agricultural Research	This study was undertaken to assess the impact of integrated watershed management interventions, viz soil and water conservation measures, agroforestry development, crop demonstrations with improved package of practices, plantation and human resource development on natural resource conservation and livelihood security.	Yes	Community-level campaigning and advocacy	Yes	Agrisilvicultural	Trees integrated in crop fields	India	Garhkundar-Dabar watershed located at Tikamgarh district of Madhya Pradesh in Bundelkhand region of Central India	Tropical	None	30% in area	Households	N/A	Multiple	Non-randomized BACI	Yes	No	No	No	Human well-being	Income and household expenditure	Women	Number of forced migrations	Quantitative	Negative	Integrated watershed management interventions (including adoption of agroforestry) decreased the number of forced migrations.	No	Not Applicable	Not applicable	Not applicable
31936305	RL	2018-04-13	Norfolk O, Asale A, Temesgen T, Denu D, Platts PJ, Marchant R, and Yewhalaw D. (2017). Diversity and composition of tropical butterflies along an Afromontane agricultural gradient in the Jimma Highlands, Ethiopia. BIOTROPICA, 49(3), pp.346-354.	Journal article	Norfolk, O., Asale, A., Temesgen, T., Denu, D., Platts, P., Marchant, R., Yewhalaw, D.	2017	Diversity and composition of tropical butterflies along an Afromontane gradient in the Jimma Highlands, Ethiopia	Biotropica	49	York Institute for Tropical Ecosystems, University of York; Department of Life Sciences, Angila Ruskin University	United Kingdom	Ministry for Foreign Affairs of Finland	The purpose of this study is to assess how tropical butterfly diversity is maintained across an agricultural landscape in the Jimma HIghlands of Ethiopia. Transect surveys are used to sample understory degraded natural foresty, semi-managed coffee forest, exotic timber plantations, open woodlands, croplands, and pasture.	No	None	No	Agrisilvicultural	Trees integrated with plantation crops	Ethiopia	Jimma Highlands of south-western Ethiopia	Tropical	None	29	Plots	N/A	Agriculture	Spatial	No	No	No	No	Ecosystem services	Reg & Main - Mediation of flows	N/A	Species richness and diversity of butterflies	Quantitative	Positive	Agroforestry land-use types supported a higher abundance and diversity of butterflies than conventional cropping land.	No	Not Applicable	Not applicable	Not applicable
31936305	RL	2018-04-13	Norfolk O, Asale A, Temesgen T, Denu D, Platts PJ, Marchant R, and Yewhalaw D. (2017). Diversity and composition of tropical butterflies along an Afromontane agricultural gradient in the Jimma Highlands, Ethiopia. BIOTROPICA, 49(3), pp.346-354.	Journal article	Norfolk, O., Asale, A., Temesgen, T., Denu, D., Platts, P., Marchant, R., Yewhalaw, D.	2007	Diversity and composition of tropical butterflies along an Afromontane gradient in the Jimma Highlands, Ethiopia	Biotropica	49	York Institute for Tropical Ecosystems, University of York; Department of Life Sciences, Angila Ruskin University	United Kingdom	Ministry for Foreign Affairs of Finland	The purpose of this study is to assess how tropical butterfly diversity is maintained across an agricultural landscape in the Jimma HIghlands of Ethiopia. Transect surveys are used to sample understory degraded natural foresty, semi-managed coffee forest, exotic timber plantations, open woodlands, croplands, and pasture.	No	None	No	Agrisilvicultural	Trees integrated with plantation crops	Ethiopia	Jimma Highlands of south-western Ethiopia	Tropical	None	29	Plots	N/A	Secondary forest/plantation	Spatial	No	No	No	No	Ecosystem services	Reg & Main - Mediation of flows	N/A	Species richness and diversity of butterflies	Quantitative	Mixed	Agroforestry land-use types supported a higher abundance of butterflies than natural forest, but a lower diversity than natural forest.	No	Not Applicable	Not applicable	Not applicable
32375133	RL	2018-04-13	Nwachokor M A, and Bergsma E. (2011). A comparative assessment of rain erosion hazard of five land use types and management practices in Mhong Chun Yen Village, Northern Thailand using soil surface micro-topographic features of erosion.. American-Eurasian Journal of Sustainable Agriculture, 5(3), pp..	Journal article	Nwakochkor, M.A., Bergsma, E.	2011	A Comparative Assessment of Rain Erosion Hazard of Five Land Use Types And Management Practices in Mhong Chun Yen Village, Nothern Thailand Using Soil Surface Micro-Topographic Features of Erosion	American-Eurasian Journal of Sustainable Agriculture	5	Department of Agriculture, Benson Idahosa University	Nigeria	N/A	This study was carried out to compare rain erosion hazard on five sites representing different land use systems and management practices on the hill farms of Mhong Chun Yen Village in Nothern Thailand. The aim was to identify which of these land use types and management practices present the most resistance to land degradation in the highly erosion-prone hill farms region.	No	None	No	Agrisilvicultural	Trees integrated in crop fields	Thailand	Mhong Chun Yen Village, in the central part of Chiang Mai Provice, Nothern Thailand	Tropical	None	5	Plots	N/A	Multiple	Spatial	No	No	No	No	Ecosystem services	Reg & Main - Mediation of flows	N/A	Microtopic erosion features, indicator of erosion intensity	Quantitative	Positive	The agroforestry site was found to exhibit a lower erosion hazard than 3 of the other land use practices.	No	Not Applicable	Not applicable	Not applicable
31939026	RL	2018-04-20	Ouattara B, Ouattara K, Serpantie G, Mando A, Sedogo MP, and Bationo A. (2007). Intensity cultivation induced effects on soil organic carbon dynamic in the western cotton area of Burkina Faso. In: , ed., ADVANCES IN INTEGRATED SOIL FERTILITY MANAGEMENT IN SUB-SAHARAN AFRICA: CHALLENGES AND OPPORTUNITIES. DORDRECHT: SPRINGER, pp.749-757.	Journal article	Ouattara B, Ouattara K, Serpantie G, Mando A, Sedogo MP, and Bationo A.	2007	Intensity cultivation induced effects on soil organic carbon dynamic in the western cotton area of Burkina Faso	Nutrient Cycling in Agroecosystems	76	Institut de I’Environnement et de Recherches Agricoles	Burkina Faso	N/A	The study assesses the soil organic content (SOC) of farms in Burkina Faso in order to assess the role of cultivation phase duration, tillage intensity, and soil texture on soil fertility.	No	None	No	Agrisilvicultural	Improved or rotational fallow	Burkina Faso	Bondoukui	Tropical	None	102	Farm plots	N/A	Agriculture	Spatial	No	No	No	No	Ecosystem services	Reg & Main - Physical, chemical, biological cond.	N/A	Average carbon stock	Quantitative	Positive	The plots managed by shifting cultivation exhibited a higher soil carbon stock than those managed by conventional practices.	No	Not Applicable	Not applicable	Not applicable
31938549	RL	2018-04-23	Pardini R, Faria D, Accacio GM, Laps RR, Mariano-Neto E, Paciencia MLB, Dixo M, and Baumgarten J. (2009). The challenge of maintaining Atlantic forest biodiversity: A multi-taxa conservation assessment of specialist and generalist species in an agro-forestry mosaic in southern Bahia. BIOLOGICAL CONSERVATION, 142(6), pp.1178-1190.	Journal article	Pardini R, Faria D, Accacio GM, Laps RR, Mariano-Neto E, Paciencia MLB, Dixo M, and Baumgarten J.	2009	The challenge for maintaining Atlantic forest biodiversity: A multi-taxa conservation assessment of specialist and generalist species in an agro-forestry mosaic in southern Bahia	Biological Conservation	142	Departamento de Zoologia, Instituto de Biociências, Universidade de São Paulo, Rua do Matão, Travessa	Brazil	PROBIO-PRONABIO/MMA - CNPq/BIRD-GEF, FAPESP, WWF/Brasil, Ford Foundation/IESB, and Lincoln Zoo - Scott Neotropical Fund	This study uses a large-scale, multi-taxa, standaradized survey to evaluate the potential of different land uses for maintaining native biodiversity.	No	None	No	Agrisilvicultural	Trees integrated in crop fields	Brazil	Una municipality, Bahia	Tropical	None	12	Sites	N/A	Primary forest	Spatial	No	No	No	No	Ecosystem services	Reg & Main - Physical, chemical, biological cond.	N/A	Species richness	Quantitative	Negative	The shade cacao plantations harbored a smaller proportion of forest specialists and generalist species compared to mature forests.	No	Not Applicable	Not applicable	Not applicable
31938549	RL	2018-04-23	Pardini R, Faria D, Accacio GM, Laps RR, Mariano-Neto E, Paciencia MLB, Dixo M, and Baumgarten J. (2009). The challenge of maintaining Atlantic forest biodiversity: A multi-taxa conservation assessment of specialist and generalist species in an agro-forestry mosaic in southern Bahia. BIOLOGICAL CONSERVATION, 142(6), pp.1178-1190.	Journal article	Pardini R, Faria D, Accacio GM, Laps RR, Mariano-Neto E, Paciencia MLB, Dixo M, and Baumgarten J.	2009	The challenge for maintaining Atlantic forest biodiversity: A multi-taxa conservation assessment of specialist and generalist species in an agro-forestry mosaic in southern Bahia	Biological Conservation	142	Departamento de Zoologia, Instituto de Biociências, Universidade de São Paulo, Rua do Matão, Travessa	Brazil	PROBIO-PRONABIO/MMA - CNPq/BIRD-GEF, FAPESP, WWF/Brasil, Ford Foundation/IESB, and Lincoln Zoo - Scott Neotropical Fund	This study uses a large-scale, multi-taxa, standaradized survey to evaluate the potential of different land uses for maintaining native biodiversity.	No	None	No	Agrisilvicultural	Trees integrated in crop fields	Brazil	Una municipality, Bahia	Tropical	None	12	Sites	N/A	Secondary forest/plantation	Spatial	No	No	No	No	Ecosystem services	Reg & Main - Physical, chemical, biological cond.	N/A	Species richness	Quantitative	Positive	The shade cacao plantations harbored a higher proportion of forest specialists and generalist species compared to second-growth forests.	No	Not Applicable	Not applicable	Not applicable
32382658	RL	2018-05-04	Okojie L O. (2000). Ex-post evaluation of agroforestry system investment in Plateau State, Nigeria.. Journal of Tropical Forest Resources, 16(1), pp..	Journal article	Okojie, L.O.	2000	Ex-post evaluation of agroforestry system investment in plateau state, Nigeria	Journal of Tropical Forest Resources	16	Department of Agric Economics and Farm Management, University of Agriculture, Abeokuta	Nigeria	N/A	This study compares the yield of agricultural crops under systems of traditional cultivation and agroforestry systems, as well as the costs and revenues of each.	No	None	Yes	Agroforestry (general)	Not specified	Nigeria	Plateau State	Tropical	None	54	Farmers	N/A	Agriculture	Spatial	No	No	No	No	Agricultural productivity	Productivity (yield)	N/A	Mean agricultural output	Quantitative	Neutral	The mean agricultural output of the agroforestry cultivation system was fairly higher than that under traditional cultivation system. However, the difference between the two was not significant.	No	Not Applicable	Not applicable	Not applicable
32382658	RL	2018-05-04	Okojie L O. (2000). Ex-post evaluation of agroforestry system investment in Plateau State, Nigeria.. Journal of Tropical Forest Resources, 16(1), pp..	Journal article	Okojie, L.O.	2000	Ex-post evaluation of agroforestry system investment in plateau state, Nigeria	Journal of Tropical Forest Resources	16	Department of Agric Economics and Farm Management, University of Agriculture, Abeokuta	Nigeria	N/A	This study compares the yield of agricultural crops under systems of traditional cultivation and agroforestry systems, as well as the costs and revenues of each.	No	None	Yes	Agroforestry (general)	Not specified	Nigeria	Plateau State	Tropical	None	54	Farmers	N/A	Agriculture	Spatial	No	No	No	No	Agricultural productivity	Profitability	N/A	Net present value, benefit/cost ratio	Quantitative	Positive	The net present value and the benefit/cost ratio were higher for the agroforestry cultivation system compared to the traditional cultivation system.	No	Not Applicable	Not applicable	Not applicable
32377305	RL	2018-05-04	Olanrewaju O D. (2008). Changes in soil properties following conversion of humid tropical rainforest of Nigeria into cocoa agroforests.. Journal of Applied Biological Sciences, 2(3), pp..	Journal article	Olanrewaju, O.D.	2008	Changes in Soil Properties Following Conversion of Humid Tropical Rainforest of Nigeria Into Cocoa Agroforests	Journal of Applied Biological Sciences	2	Department of Forestry and Wood Technology, Federal University of Technology, Akure, Nigeria	Nigeria	N/A	This study examined and compared some physical, chemical, and microbiological properties of soil under a natural rainforest ecosystem and in young (10-12 yrs) and old (>50yrs) cocoa agroforests.	No	None	No	Agrisilvicultural	Trees integrated with plantation crops	Nigeria	Ogun State and Ondo State	Tropical	None	6	Cocoa farms	N/A	Primary forest	Spatial	No	No	No	No	Ecosystem services	Reg & Main - Physical, chemical, biological cond.	N/A	Soil organic carbon, total nitrogen, extractable phosphours	Quantitative	Negative	Soil organic carbon, total nitrogen, and extractable phosphorus were all significantly reduced under the cocoa agroforests as compared to the natural forests. However, there was an improvement in the soil organic C content under old cocoa farms compared with young cocoa.	No	Not Applicable	Not applicable	Not applicable
32377305	RL	2018-05-04	Olanrewaju O D. (2008). Changes in soil properties following conversion of humid tropical rainforest of Nigeria into cocoa agroforests.. Journal of Applied Biological Sciences, 2(3), pp..	Journal article	Olanrewaju, O.D.	2008	Changes in Soil Properties Following Conversion of Humid Tropical Rainforest of Nigeria Into Cocoa Agroforests	Journal of Applied Biological Sciences	2	Department of Forestry and Wood Technology, Federal University of Technology, Akure, Nigeria	Nigeria	N/A	This study examined and compared some physical, chemical, and microbiological properties of soil under a natural rainforest ecosystem and in young (10-12 yrs) and old (>50yrs) cocoa agroforests.	No	None	No	Agrisilvicultural	Trees integrated with plantation crops	Nigeria	Ogun State and Ondo State	Tropical	None	6	Cocoa farms	N/A	Primary forest	Spatial	No	No	No	No	Ecosystem services	Reg & Main - Physical, chemical, biological cond.	N/A	Soil pH, soil texture, soil microbial population	Both	Neutral	There were no significant differences in soil texture, pH, and microbial populations between cocoa agroforests and natural forests.	No	Not Applicable	Not applicable	Not applicable
32381274	RL	2018-05-05	Pattanayak S K, and Mercer D E. (2002). Indexing soil conservation: farmer perceptions of agroforestry benefits.. Journal of Sustainable Forestry, 15(2), pp..	Journal article	Pattanayak, S.K., Mercer, D.E.	2002	Indexing Soil Conservation: Farmer Perceptions of Agroforestry Benefits	Journal of Sustainable Forestry	15	Not specified	Not specified	N/A	The authors construct an empirical soil conservation index as a weighted average of farmer perceptions of four soil attributes and develop a statistical model of soil conservation benefits of agroforestry by using survey data from the Philippines to compare soil conservation under agroforestry practices to soil conservation under conventional agriculture.	No	None	Yes	Agrisilvicultural	Alley cropping	Philippines	Leyte	Tropical	None	277	Agricultural households	Age, farming experience, sex, education, family size, membership in community organizzations, years of residency, slope and type of land, soil attributes, water quality	Agriculture	Spatial	No	No	No	No	Ecosystem services	Reg & Main - Physical, chemical, biological cond.	N/A	Soil conservation index based on farmer perception of soil health	Qualitative	Positive	Agroforestry practices improve soil conservation relative to conventional agricultural practices.	No	Not Applicable	Not applicable	Not applicable
31938177	RL	2018-05-05	Panwar P, Pal S, Reza SK, and Sharma B. (2011). Soil Fertility Index, Soil Evaluation Factor, and Microbial Indices under Different Land Uses in Acidic Soil of Humid Subtropical India. COMMUNICATIONS IN SOIL SCIENCE AND PLANT ANALYSIS, 42(22), pp.2724-2737.	Journal article	Panwar, P., Sharmistha, P., Reza, S.K., Sharma, B.	2011	Soil Fertility Index, Soil Evaluation Factor, and Microbial Indices under Different Land Uses in Acidic Soil of Humid Subtropical India	Communications in Soil Science and Plant Analysis	42	Central Soil and Water Conservation Research and Training Institute, Research Center, Madhya Marg, Chandigarh, India	India	N/A	This study was conducted to examine the impact of land use on soil fertility in the Jalpaiguri District of India. The natural forest served as a control against which changes in soil properties were compared.	No	None	Yes	Agrisilvicultural	Trees integrated in crop fields	India	Madarihat, Jalpaiguri District, West Bengal State	Sub-tropical	None	Not specified	Sampling sites	N/A	Agriculture	Spatial	No	No	No	No	Ecosystem services	Reg & Main - Physical, chemical, biological cond.	N/A	Soil fertility index, soil evaluation factor	Quantitative	Positive	The home gardens (which employ agroforestry practices) exhibitied a greater soil fertility and soil evaluation factor than conventional agriculture plots.	No	Not Applicable	Not applicable	Not applicable
31938177	RL	2018-05-05	Panwar P, Pal S, Reza SK, and Sharma B. (2011). Soil Fertility Index, Soil Evaluation Factor, and Microbial Indices under Different Land Uses in Acidic Soil of Humid Subtropical India. COMMUNICATIONS IN SOIL SCIENCE AND PLANT ANALYSIS, 42(22), pp.2724-2737.	Journal article	Panwar, P., Sharmistha, P., Reza, S.K., Sharma, B.	2011	Soil Fertility Index, Soil Evaluation Factor, and Microbial Indices under Different Land Uses in Acidic Soil of Humid Subtropical India	Communications in Soil Science and Plant Analysis	42	Central Soil and Water Conservation Research and Training Institute, Research Center, Madhya Marg, Chandigarh, India	India	N/A	This study was conducted to examine the impact of land use on soil fertility in the Jalpaiguri District of India. The natural forest served as a control against which changes in soil properties were compared.	No	None	Yes	Agrisilvicultural	Trees integrated in crop fields	India	Madarihat, Jalpaiguri District, West Bengal State	Sub-tropical	None	Not specified	Sampling sites	N/A	Primary forest	Spatial	No	No	No	No	Ecosystem services	Reg & Main - Physical, chemical, biological cond.	N/A	Soil fertility index, soil evaluation factor	Quantitative	Negative	The home gardens (which employ agroforestry practices) exhibitied a lower soil fertility and soil evaluation factor than that under natural forests.	No	Not Applicable	Not applicable	Not applicable
31936269	RL	2018-05-06	Rajput BS, Bhardwaj DR, and Pala NA. (2017). Factors influencing biomass and carbon storage potential of different land use systems along an elevational gradient in temperate northwestern Himalaya. AGROFORESTRY SYSTEMS, 91(3), pp.479-486.	Journal article	Rajput BS, Bhardwaj DR, and Pala NA.	2017	Factors influencing biomass and carbon storage potential of different land use systems along an elevational gradient in temperate northwestern Himalaya	Agroforestry Systems	91	Department of Agronomy (Agroforestry), BHU, Rajiv Gandhi South Campus, Barkachha, Mirzapur, U.P.	India	N/A	This study examined the influence of five prevailing agro ecosystems (forest, silvipasture, agrohorticulture, horticulture, agriculture) and four elevations on biomass and carbon sequestration potential.	No	None	Yes	Silvopastoral	Trees/shrubs on pasture	India	Kullu district of Himachal Pradesh	Sub-tropical	None	20	Sampling sites	N/A	Multiple	Spatial	No	No	No	No	Ecosystem services	Provisioning - Materials	N/A	Biomass, maximum biomass carbon density	Quantitative	Mixed	The silvipastoral system had a higher biomass accumulation and biomass density than the agri-horticultural, horticultural, and agricultural systems. It has a lower biomass accumulation than the forest.	No	Not Applicable	Not applicable	Not applicable
31936269	RL	2018-05-06	Rajput BS, Bhardwaj DR, and Pala NA. (2017). Factors influencing biomass and carbon storage potential of different land use systems along an elevational gradient in temperate northwestern Himalaya. AGROFORESTRY SYSTEMS, 91(3), pp.479-486.	Journal article	Rajput BS, Bhardwaj DR, and Pala NA.	2017	Factors influencing biomass and carbon storage potential of different land use systems along an elevational gradient in temperate northwestern Himalaya	Agroforestry Systems	91	Department of Agronomy (Agroforestry), BHU, Rajiv Gandhi South Campus, Barkachha, Mirzapur, U.P.	India	N/A	This study examined the influence of five prevailing agro ecosystems (forest, silvipasture, agrohorticulture, horticulture, agriculture) and four elevations on biomass and carbon sequestration potential.	No	None	Yes	Silvopastoral	Trees/shrubs on pasture	India	Kullu district of Himachal Pradesh	Sub-tropical	None	20	Sampling sites	N/A	Multiple	Spatial	No	No	No	No	Ecosystem services	Reg & Main - Physical, chemical, biological cond.	N/A	Rate of carbon sequestration	Quantitative	Mixed	The silvipastoral system has a higher rate of carbon sequestration than agriculture. It had a lower rate than agri-horticulture, forest, and horticulture.	No	Not Applicable	Not applicable	Not applicable
31936269	RL	2018-05-06	Rajput BS, Bhardwaj DR, and Pala NA. (2017). Factors influencing biomass and carbon storage potential of different land use systems along an elevational gradient in temperate northwestern Himalaya. AGROFORESTRY SYSTEMS, 91(3), pp.479-486.	Journal article	Rajput BS, Bhardwaj DR, and Pala NA.	2017	Factors influencing biomass and carbon storage potential of different land use systems along an elevational gradient in temperate northwestern Himalaya	Agroforestry Systems	91	Department of Agronomy (Agroforestry), BHU, Rajiv Gandhi South Campus, Barkachha, Mirzapur, U.P.	India	N/A	This study examined the influence of five prevailing agro ecosystems (forest, silvipasture, agrohorticulture, horticulture, agriculture) and four elevations on biomass and carbon sequestration potential.	No	None	Yes	Silvopastoral	Trees/shrubs on pasture	India	Kullu district of Himachal Pradesh	Sub-tropical	None	20	Sampling sites	N/A	Multiple	Spatial	No	No	No	No	Ecosystem services	Reg & Main - Physical, chemical, biological cond.	N/A	Soil organic carbon	Quantitative	Mixed	The silvopastoral system has more soil organic carbon than agriculture, and less than agri-horticulture, horticulture, and forest.	No	Not Applicable	Not applicable	Not applicable
32372580	RL	2018-05-17	Ma ZhiGang, Zhu JingLe, Sun ZhiQiang, Liang Jun, Zhang ZhaoXin, Zhang LiMin, Sun LiJuan, and Li WenJuan. (2015). The influences of biotic and abiotic factors on the occurrence and severity of poplar canker disease in Qingfeng County, China and the management implications.. Journal of Forestry Research, 26(4).	Journal article	Ma ZhiGang, Zhu JingLe, Sun ZhiQiang, Liang Jun, Zhang ZhaoXin, Zhang LiMin, Sun LiJuan, and Li WenJuan	2015	The influences of biotic and abiotic factors on the occurrence and severity of poplar canker disease in Qingfeng County, China and the management implications	Journal of Forestry Research	26	Paulownia R&D Center of China, Chinese Academy of Forestry	China	Twelth five-year science and technology support program of China	This paper analyzes the effects of stand features, management approaches, and geographical locations on poplar canker disease incidence and disease severity index.	No	None	No	Agroforestry (general)	Not specified	China	Qingfeng County	Temperate	None	Not specified	Patches	Better growing conditions (water and fertilizer) for agroforestry stands; pruning and pest controls	Secondary forest/plantation	Spatial	No	No	No	No	Ecosystem services	Reg & Main - Physical, chemical, biological cond.	N/A	Canker disease incidence and disease severity index	Quantitative	Negative	Agroforestry patches had the lowest calculated disease incidence and disease severity index.	No	Not Applicable	Not applicable	Not applicable
31938292	RL	2018-05-17	Magcale-Macandog DB, Ranola FM, Ranola RF, Ani PAB, and Vidal NB. (2010). Enhancing the food security of upland farming households through agroforestry in Claveria, Misamis Oriental, Philippines. AGROFORESTRY SYSTEMS, 79(3), pp.327-342.	Journal article	Magcale-Macandog DB, Ranola FM, Ranola RF, Ani PAB, and Vidal NB	2009	Enhancing the food security of upland farming households through agroforestry in Claveria, Misamis Oriental, Philippines	Agroforestry Systems	79	EcoInformatics Laboratory, Institute of Biological Sciences, University of Philippines at Los Banos	Philippines	European Union	This study was conducted to gain a deeper understanding of the importance of agroforestry in ensuring food security of farming households in the Philippine uplands through improving levels of food production and providing additional source of income. A combination of techniques was used to gather information on the food security situation of farmers, including household survey, focus group discus…	No	None	Yes	Agrisilvicultural	Not specified	Philippines	Claveria, Misamis Oriental	Tropical	None	300	Farmers	N/A	Agriculture	Spatial	No	No	No	No	Ecosystem services	Reg & Main - Physical, chemical, biological cond.	N/A	Soil fertility, reduced soil evaporation, recovery of leached nutrients, increased soil infiltration rate, protection against wind and run-off and weeds, slowed down of potential of wind-borne pests and diseases	Qualitative	Positive	Farmers reported adopting agroforestry practices due to improvements in all of these areas.	No	Not Applicable	Not applicable	Not applicable
31938292	RL	2018-05-17	Magcale-Macandog DB, Ranola FM, Ranola RF, Ani PAB, and Vidal NB. (2010). Enhancing the food security of upland farming households through agroforestry in Claveria, Misamis Oriental, Philippines. AGROFORESTRY SYSTEMS, 79(3), pp.327-342.	Journal article	Magcale-Macandog DB, Ranola FM, Ranola RF, Ani PAB, and Vidal NB	2009	Enhancing the food security of upland farming households through agroforestry in Claveria, Misamis Oriental, Philippines	Agroforestry Systems	79	EcoInformatics Laboratory, Institute of Biological Sciences, University of Philippines at Los Banos	Philippines	European Union	This study was conducted to gain a deeper understanding of the importance of agroforestry in ensuring food security of farming households in the Philippine uplands through improving levels of food production and providing additional source of income. A combination of techniques was used to gather information on the food security situation of farmers, including household survey, focus group discus…	No	None	Yes	Agrisilvicultural	Not specified	Philippines	Claveria, Misamis Oriental	Tropical	None	300	Farmers	N/A	Agriculture	Spatial	No	No	No	No	Agricultural productivity	Profitability	N/A	Net returns	Quantitative	Positive	The adoption of agroforestry system was more cost efficient than annual cropping.	No	Not Applicable	Not applicable	Not applicable
31936380	RL	2018-05-17	Maranguit D, Guillaume T, and Kuzyakov Y. (2017). Land-use change affects phosphorus fractions in highly weathered tropical soils. CATENA, 149, pp.385-393.	Journal article	Maranguit D, Guillaume T, and Kuzyakov Y.	2017	Land-use change affects phosphorus fractions in highly weathered tropical soils	Catena	149	Department of Soil Science of Temperate Ecosystems, Georg-August-University of Gottingen, Busgenweg	Germany	Desutche Forschungsgemeins-chaft (DFG)	The objective of this study is to determine the impacts of land-use change from agroforestry systems to intensive plantations on phosphorus stocks in highly weathered tropical soils.	No	None	No	Agrisilvicultural	Trees integrated in crop fields	Indonesia	Jambi Province	Tropical	None	9	Sites	N/A	Secondary forest/plantation	Spatial	No	No	No	No	Ecosystem services	Reg & Main - Physical, chemical, biological cond.	N/A	Overall soil phosphorus stock and availability, soil organic matter	Quantitative	Positive	Land use change from agroforestry to conventional plantations decreased soil phosphorus and soil organic matter.	No	Not Applicable	Not applicable	Not applicable
31937690	RL	2018-05-18	Martins PCC, Dias MD, Ajayi AE, and Moreira FMD. (2012). STRUCTURAL SUSTAINABILITY OF CAMBISOL UNDER DIFFERENT LAND USE SYSTEM. REVISTA BRASILEIRA DE CIENCIA DO SOLO, 36(6), pp.1724-1732.	Journal article	Martins PCC, Dias MD, Ajayi AE, and Moreira FMD.	2012	Structural Sustainability of Cambisol Under Different Land Use System	Revista Brasileira De Ciencia Do Solo	36	Eng.-Agrônoma, Doutoranda do DCS/UFLA Bolsista do CNPq. Campus Universitário UFLA	Brazil	N/A	The objective of this study is to evaluate the changes in a Cambisol structure under six land use systems (young secondary forest, old secondary forest, forest, pasture, cropping, and agroforestry) using the load bearing capacity model.	No	None	No	Agrisilvicultural	Trees integrated in crop fields	Brazil	Benjamin Constant County, North Western State of Amazon	Tropical	None	6	Land-use system samples	N/A	Multiple	Spatial	No	No	No	No	Ecosystem services	Reg & Main - Physical, chemical, biological cond.	N/A	Bulk density, soil porosity	Quantitative	Neutral	There were no significant differences in bulk density or soil porosity between the soil samples collected. (The samples were taken from beneath old secondary forest, young secondary forest, forest, cropping system, and agroforest.)	No	Not Applicable	Not applicable	Not applicable
31937690	RL	2018-05-18	Martins PCC, Dias MD, Ajayi AE, and Moreira FMD. (2012). STRUCTURAL SUSTAINABILITY OF CAMBISOL UNDER DIFFERENT LAND USE SYSTEM. REVISTA BRASILEIRA DE CIENCIA DO SOLO, 36(6), pp.1724-1732.	Journal article	Martins PCC, Dias MD, Ajayi AE, and Moreira FMD.	2012	Structural Sustainability of Cambisol Under Different Land Use System	Revista Brasileira De Ciencia Do Solo	36	Eng.-Agrônoma, Doutoranda do DCS/UFLA Bolsista do CNPq. Campus Universitário UFLA	Brazil	N/A	The objective of this study is to evaluate the changes in a Cambisol structure under six land use systems (young secondary forest, old secondary forest, forest, pasture, cropping, and agroforestry) using the load bearing capacity model.	No	None	No	Agrisilvicultural	Trees integrated in crop fields	Brazil	Benjamin Constant County, North Western State of Amazon	Tropical	None	6	Land-use system samples	N/A	Multiple	Spatial	No	No	No	No	Ecosystem services	Reg & Main - Physical, chemical, biological cond.	N/A	Soil structure degradation	Quantitative	Mixed	In the topsoil level, the pasture land use system was most severe in the degradation of the soil structure, and the structure was most preserved under old secondary forest, cropping system, and forest. At the subsoil level, the soil structure was most degraded in the cropping land use system and most preserved in young secondary forest and pasture. At the .20-.23m depth, soil degradation was most…	No	Not Applicable	Not applicable	Not applicable
31937832	RL	2018-05-18	Philpott SM, and Bichier P. (2012). Effects of shade tree removal on birds in coffee agroecosystems in Chiapas, Mexico. AGRICULTURE ECOSYSTEMS & ENVIRONMENT, 149, pp.171-180.	Journal article	Philpott SM, and Bichier P.	2012	Effects of shade tree removal on birds in coffee agroecosystems in Chiapas, Mexico	Agriculture, Ecosystems, and Environment	149	Department of Environmental Sciences, University of Toledo	United States	The Organic Farming Research Foundation, the University of Toledo, NSF grant DEB-0349388	The objective of this study is to examine changes in bird richness and abundance, as well as several vegetation characteristics before and after drastic canopy reduction to measure the direct and immediate effects of tree thinning and pruning on the birds.	No	None	No	Agrisilvicultural	Trees integrated with plantation crops	Mexico	Soconuso region of Chiapas, Mexico	Tropical	None	64	Plots	N/A	Secondary forest/plantation	Temporal	No	No	No	No	Ecosystem services	Reg & Main - Physical, chemical, biological cond.	N/A	Vegetation complexity	Quantitative	Positive	The areas in which the trees were cut or pruned supported less vegetation complexity than the high-shade areas.	No	Not Applicable	Not applicable	Not applicable
31937832	RL	2018-05-18	Philpott SM, and Bichier P. (2012). Effects of shade tree removal on birds in coffee agroecosystems in Chiapas, Mexico. AGRICULTURE ECOSYSTEMS & ENVIRONMENT, 149, pp.171-180.	Journal article	Philpott SM, and Bichier P.	2012	Effects of shade tree removal on birds in coffee agroecosystems in Chiapas, Mexico	Agriculture, Ecosystems, and Environment	149	Department of Environmental Sciences, University of Toledo	United States	The Organic Farming Research Foundation, the University of Toledo, NSF grant DEB-0349388	The objective of this study is to examine changes in bird richness and abundance, as well as several vegetation characteristics before and after drastic canopy reduction to measure the direct and immediate effects of tree thinning and pruning on the birds.	No	None	No	Agrisilvicultural	Trees integrated with plantation crops	Mexico	Soconuso region of Chiapas, Mexico	Tropical	None	64	Plots	N/A	Secondary forest/plantation	Temporal	No	No	No	No	Ecosystem services	Reg & Main - Physical, chemical, biological cond.	N/A	Bird cumulative richness	Quantitative	Neutral	There were no differences in cumulative richness between the cut and high-shade areas.	No	Not Applicable	Not applicable	Not applicable
31937832	RL	2018-05-18	Philpott SM, and Bichier P. (2012). Effects of shade tree removal on birds in coffee agroecosystems in Chiapas, Mexico. AGRICULTURE ECOSYSTEMS & ENVIRONMENT, 149, pp.171-180.	Journal article	Philpott SM, and Bichier P.	2012	Effects of shade tree removal on birds in coffee agroecosystems in Chiapas, Mexico	Agriculture, Ecosystems, and Environment	149	Department of Environmental Sciences, University of Toledo	United States	The Organic Farming Research Foundation, the University of Toledo, NSF grant DEB-0349388	The objective of this study is to examine changes in bird richness and abundance, as well as several vegetation characteristics before and after drastic canopy reduction to measure the direct and immediate effects of tree thinning and pruning on the birds.	No	None	No	Agrisilvicultural	Trees integrated with plantation crops	Mexico	Soconuso region of Chiapas, Mexico	Tropical	None	64	Plots	N/A	Secondary forest/plantation	Temporal	No	No	No	No	Ecosystem services	Reg & Main - Physical, chemical, biological cond.	N/A	Bird abundance and mean richness	Quantitative	Positive	Bird abundance and mean richness per plot was higher in shaded than in cut plots.	No	Not Applicable	Not applicable	Not applicable
31936203	RL	2018-05-18	Quandt A, and McCabe JT. 2017. ""You Can Steal Livestock but You Can't Steal Trees." The Livelihood Benefits of Agroforestry during and after Violent Conflict". HUMAN ECOLOGY 45(4):463-473.	Journal article	Quandt A, and McCabe JT.	2017	"You Can Steal Livestock but You Can't Steal Trees." The Livelihood Benefits of Agroforestry during and after Violent Conflict	Human Ecology	45	Jomada Experimental Range, New Mexico State University	United States	US Borlaug Fellows in Global Food Security Graduate Research Grant	This study explores how agroforestry may be used as a livelihood strategy to build livelihood resilience during and immediately after violent conflict.	No	None	Yes	Agroforestry (general)	Not specified	Kenya	Burat	Tropical	None	187	Household surveys	N/A	Multiple	Spatial	No	No	No	No	Human well-being	Other	N/A	Personal safety and security during conflict	Qualitative	Positive	Survey respondents reported that trees provided cover and security for people when fighting broke out suddenly.	No	Not Applicable	Not applicable	Not applicable
31936203	RL	2018-05-18	Quandt A, and McCabe JT. 2017. ""You Can Steal Livestock but You Can't Steal Trees." The Livelihood Benefits of Agroforestry during and after Violent Conflict". HUMAN ECOLOGY 45(4):463-473.	Journal article	Quandt A, and McCabe JT.	2017	"You Can Steal Livestock but You Can't Steal Trees." The Livelihood Benefits of Agroforestry during and after Violent Conflict	Human Ecology	45	Jomada Experimental Range, New Mexico State University	United States	US Borlaug Fellows in Global Food Security Graduate Research Grant	This study explores how agroforestry may be used as a livelihood strategy to build livelihood resilience during and immediately after violent conflict.	No	None	Yes	Agroforestry (general)	Not specified	Kenya	Burat	Tropical	None	187	Household surveys	N/A	Multiple	Spatial	No	No	No	No	Human well-being	Food security and nutrition	N/A	Food security during and after conflict	Qualitative	Positive	Survey respondents reported that agroforestry was an important source of food during and after conflict.	No	Not Applicable	Not applicable	Not applicable
31936203	RL	2018-05-18	Quandt A, and McCabe JT. 2017. ""You Can Steal Livestock but You Can't Steal Trees." The Livelihood Benefits of Agroforestry during and after Violent Conflict". HUMAN ECOLOGY 45(4):463-473.	Journal article	Quandt A, and McCabe JT.	2017	"You Can Steal Livestock but You Can't Steal Trees." The Livelihood Benefits of Agroforestry during and after Violent Conflict	Human Ecology	45	Jomada Experimental Range, New Mexico State University	United States	US Borlaug Fellows in Global Food Security Graduate Research Grant	This study explores how agroforestry may be used as a livelihood strategy to build livelihood resilience during and immediately after violent conflict.	No	None	Yes	Agroforestry (general)	Not specified	Kenya	Burat	Tropical	None	187	Household surveys	N/A	Multiple	Spatial	No	No	No	No	Human well-being	Income and household expenditure	N/A	Income security during and after conflict	Qualitative	Positive	Survey respondents reported that agroforestry was important for income security during and after conflict.	No	Not Applicable	Not applicable	Not applicable
31936203	RL	2018-05-18	Quandt A, and McCabe JT. 2017. ""You Can Steal Livestock but You Can't Steal Trees." The Livelihood Benefits of Agroforestry during and after Violent Conflict". HUMAN ECOLOGY 45(4):463-473.	Journal article	Quandt A, and McCabe JT.	2017	"You Can Steal Livestock but You Can't Steal Trees." The Livelihood Benefits of Agroforestry during and after Violent Conflict	Human Ecology	45	Jomada Experimental Range, New Mexico State University	United States	US Borlaug Fellows in Global Food Security Graduate Research Grant	This study explores how agroforestry may be used as a livelihood strategy to build livelihood resilience during and immediately after violent conflict.	No	None	Yes	Agroforestry (general)	Not specified	Kenya	Burat	Tropical	None	187	Household surveys	N/A	Multiple	Spatial	No	No	No	No	Human well-being	Other	N/A	Capacity to rebuild after conflict	Qualitative	Positive	Survey respondents reported that construction materials from agroforestry lessened the financial burden of rebuilding their homes.	No	Not Applicable	Not applicable	Not applicable
31936435	RL	2018-05-21	Rakotovao NH, Razafimbelo TM, Rakotosamimanana S, Randrianasolo Z, Randriamalala JR, and Albrecht A. (2017). Carbon footprint of smallholder farms in Central Madagascar: The integration of agroecological practices. JOURNAL OF CLEANER PRODUCTION, 140, pp.1165-1175.	Journal article	Rakotovao NH, Razafimbelo TM, Rakotosamimanana S, Randrianasolo Z, Randriamalala JR, and Albrecht A.	2016	Carbon footprint of smallholder farms in Central Madagascar: The integration of agroecological practices	Journal of Cleaner Production	140	Agence Française pour le d_x0001_eveloppement (AFD), The Aquitaine Region, and the Star's Service	Madagascar	University of Antananarivo	The goals of this study were to assess the impact of agroecological practices adopted by farmers on their carbon footprint.	No	None	Yes	Agroforestry (general)	Not specified	Madagascar	Itasy Region	Tropical	None	192	Farmers	N/A	Agriculture	Spatial	No	No	No	No	Ecosystem services	Reg & Main - Physical, chemical, biological cond.	N/A	Carbon footprint of smallholder farm	Quantitative	Negative	Agroforestry practices significantly mitigated farm greenhouse gas emissions	No	Not Applicable	Not applicable	Not applicable
32243711	RL	2018-05-21	Ramadhani T Otsyina, R Franzel, and S. (2002). Improving household incomes and reducing deforestation using rotational woodlots in Tabora district, Tanzania. AGRICULTURE ECOSYSTEMS & ENVIRONMENT, 89(3), pp.229 - 239AR PII S0167-8809(01)00165-7.	Journal article	Ramadhani T Otsyina, R Franzel, and S.	2002	Improving household incomes and reducing deforestation using rotational woodlots in Tabora district, Tanzania	Agriculture, Ecosystems, and Environment	89	Tumbi Agricultural Research and Training Institute, Tubora, Tanzania	United Republic of Tanzania	N/A	The objectives of this paper were to determine the biophysical performance of the woodlots in a wide range of farm types and amangement conditions, assess the profitability of the woodlots from farmers' perspective and get farmers' assessment of the technology, and estimate the potential impact of rotational woodlots in reducing deforestation.	No	None	No	Agrisilvicultural	Improved or rotational fallow	United Republic of Tanzania	Tabora region, western Tanzania	Tropical	None	52	Farms	N/A	Agriculture	Spatial	No	No	No	No	Agricultural productivity	Profitability	N/A	Returns to land and labor	Quantitative	Positive	The rotational woodlots resulted in higher returns to land and labor than the maize-fallow system.	No	Not Applicable	Not applicable	Not applicable
32374360	RL	2018-05-22	Ranjini Murali, and Raman T R. S. (2012). Streamside amphibian communities in plantations and a rainforest fragment in the Anamalai hills, India.. Journal of Threatened Taxa, 4(9).	Journal article	Murali, R. and Shankar Raman, T.R.	2012	Streamside amphibian communities in plantations and a rainforest fragment in the Anamalai hills, India	Journal of Threatened Taxa	4	Nature Conservation Foundation	India	Ecosystems Grant Programme of the Netherleands Committee for the IUCN, and the Critical Ecosystems Partnership Fund (CEPF)	The objective of this study was to compare abundance and community composition of anuran amphibians along streams in tea monoculture, shade coffee plantation, and a rainforest fragment in order to understand responses to alterations in land use..	No	None	No	Agrisilvicultural	Trees integrated with plantation crops	India	Valparai plateau in the Tamil Nadu part of the Anamalai hills in the southern Western Ghats	Tropical	None	21	Sampling quadrats	N/A	Primary forest	Spatial	No	No	No	No	Ecosystem services	Reg & Main - Physical, chemical, biological cond.	N/A	Number of species of amphibians per quadrat	Quantitative	Negative	The rainforest fragment had a higher species density than the coffee agroforestry system.	No	Not Applicable	Not applicable	Not applicable
31939100	RL	2018-05-22	Rasul G, and Thapa GB. (2006). Financial and economic suitability of agroforestry as an alternative to shifting cultivation: The case of the Chittagong Hill Tracts, Bangladesh. AGRICULTURAL SYSTEMS, 91(1-2), pp.29-50.	Journal article	Rasul, G., Thapa, G.B.	2006	Financial and economic suitability of agroforestry as an alternative to shifting cultivation: The case of the Chittagong Hill Tracts, Bangladesh	Agricultural Systems	9	International Center for Integrated Mountain Development	Nepal	N/A	Based on three criteria - benefit-cost ratio, net present value, and returns to labor - this paper evaluated the financial and economic benefits of agroforestry and shifting cultivation using farm household data.	No	None	No	Agroforestry (general)	Not specified	Bangladesh	Bandarban district of CHT	Tropical	None	304	Farmers	N/A	Agriculture	Spatial	No	No	No	No	Agricultural productivity	Profitability	N/A	Net present value, benefit/cost ratio, return to labor	Quantitative	Positive	Agroforestry practices performed better than shifting cultivation across all three financial criteria.	No	Not Applicable	Not applicable	Not applicable
31938936	RL	2018-05-23	Rasul G, and Thapa GB. (2007). The impact of policy and institutional environment on costs and benefits of sustainable agricultural land uses: The case of the Chittagong Hill Tracts, Bangladesh. ENVIRONMENTAL MANAGEMENT, 40(2), pp.272-283.	Journal article	Rasul, G., Thapa, G.B.	2007	The Impact of Policy and Institutional Environment on Costs and Benefits of Sustainable Agricultural Land Uses: The Case of the Chittagong Hill Tracts Bangladesh	Environmental Management	40	International Center for Integrated Mountain Development	Nepal	Integrated Watershed Development and Management Program of the Asian Institute Technology (AIT), Thailand	This article evaluated five major land-use systems being practiced in Bangladesh - shifting cultivation, annual cash crops, horticulture, agroforestry, and timber plantation - in terms of their financial benefit and social costs.	No	None	Yes	Agroforestry (general)	Not specified	Bangladesh	Bandarban district of CHT	Tropical	None	304	Farmers	N/A	Multiple	Spatial	No	No	No	No	Agricultural productivity	Profitability	N/A	Net present value	Quantitative	Negative	Annual cash crops have the highest net present value, followed by horticulture, timber plantation, agroforestry, and then shifting cultivation.	No	Not Applicable	Not applicable	Not applicable
31938936	RL	2018-05-23	Rasul G, and Thapa GB. (2007). The impact of policy and institutional environment on costs and benefits of sustainable agricultural land uses: The case of the Chittagong Hill Tracts, Bangladesh. ENVIRONMENTAL MANAGEMENT, 40(2), pp.272-283.	Journal article	Rasul, G., Thapa, G.B.	2007	The Impact of Policy and Institutional Environment on Costs and Benefits of Sustainable Agricultural Land Uses: The Case of the Chittagong Hill Tracts Bangladesh	Environmental Management	40	International Center for Integrated Mountain Development	Nepal	Integrated Watershed Development and Management Program of the Asian Institute Technology (AIT), Thailand	This article evaluated five major land-use systems being practiced in Bangladesh - shifting cultivation, annual cash crops, horticulture, agroforestry, and timber plantation - in terms of their financial benefit and social costs.	No	None	Yes	Agroforestry (general)	Not specified	Bangladesh	Bandarban district of CHT	Tropical	None	304	Farmers	N/A	Multiple	Spatial	No	No	No	No	Agricultural productivity	Profitability	N/A	Financial return incorporating the societal cost of soil erosion	Quantitative	Positive	Agroforestry is the socially most beneficial land-use system, followed by timber plantation, horticulture, shifting cultivation, and annual cash crops.	No	Not Applicable	Not applicable	Not applicable
32376876	RL	2018-05-23	Rasul G. (2009). Ecosystem services and agricultural land-use practices: a case study of the Chittagong Hill Tracts of Bangladesh.. Sustainability: Science, and Practice & Policy, 5(2).	Journal article	Rasul, G.	2009	Ecosystem services and agricultural land-use practices: a case study in the Chittagong Hill Tracts of Bangladesh	Sustainability: Science, Practice and Policy	5	International Center for Integrated Mountain Development	Nepal	N/A	Using nonmarket valuation techniques, this article estimates the value of environmetnal services associated with four agricultural land-use systems in the Chittagong Hill Tracts of Bangladesh and compares their relative profitability from private and social perspectives.	No	None	Yes	Agrisilvicultural	Trees integrated in crop fields	Bangladesh	CHT region; Rangamanti, Bandarban, Khagrachari districts	Tropical	None	304	Farmers	N/A	Multiple	Spatial	No	No	No	No	Agricultural productivity	Profitability	N/A	Gross benefit, net present value	Quantitative	Negative	Annual cash crops have the highest net present value and gross benefit, followed by horticulture, tree farming, and then agroforestry.	No	Not Applicable	Not applicable	Not applicable
32376876	RL	2018-05-23	Rasul G. (2009). Ecosystem services and agricultural land-use practices: a case study of the Chittagong Hill Tracts of Bangladesh.. Sustainability: Science, and Practice & Policy, 5(2).	Journal article	Rasul, G.	2009	Ecosystem services and agricultural land-use practices: a case study in the Chittagong Hill Tracts of Bangladesh	Sustainability: Science, Practice and Policy	5	International Center for Integrated Mountain Development	Nepal	N/A	Using nonmarket valuation techniques, this article estimates the value of environmetnal services associated with four agricultural land-use systems in the Chittagong Hill Tracts of Bangladesh and compares their relative profitability from private and social perspectives.	No	None	Yes	Agrisilvicultural	Trees integrated in crop fields	Bangladesh	CHT region; Rangamanti, Bandarban, Khagrachari districts	Tropical	None	304	Farmers	N/A	Multiple	Spatial	No	No	No	No	Ecosystem services	Reg & Main - Physical, chemical, biological cond.	N/A	Profitability accounting for the cost of soil erosion	Quantitative	Positive	When accounting for the cost of soil erosion, horticulture emerges as the most profitable land use with tree farming in the second position and then agroforestry. The profitability of annual cash cropping is considerably reduced.	No	Not Applicable	Not applicable	Not applicable
32376876	RL	2018-05-23	Rasul G. (2009). Ecosystem services and agricultural land-use practices: a case study of the Chittagong Hill Tracts of Bangladesh.. Sustainability: Science, and Practice & Policy, 5(2).	Journal article	Rasul, G.	2009	Ecosystem services and agricultural land-use practices: a case study in the Chittagong Hill Tracts of Bangladesh	Sustainability: Science, Practice and Policy	5	International Center for Integrated Mountain Development	Nepal	N/A	Using nonmarket valuation techniques, this article estimates the value of environmetnal services associated with four agricultural land-use systems in the Chittagong Hill Tracts of Bangladesh and compares their relative profitability from private and social perspectives.	No	None	Yes	Agrisilvicultural	Trees integrated in crop fields	Bangladesh	CHT region; Rangamanti, Bandarban, Khagrachari districts	Tropical	None	304	Farmers	N/A	Multiple	Spatial	No	No	No	No	Ecosystem services	Reg & Main - Physical, chemical, biological cond.	N/A	Profitability accounting for the benefits of environmental services (carbon sequestration and biodiversity protection)	Quantitative	Positive	When the benefits of environmental services are taken into account, annual cash crops become the least profitable land-use practice and farm forestry the most profitable option, with returns from agroforestry almost twice those from annual crops.	No	Not Applicable	Not applicable	Not applicable
31938650	RL	2018-05-23	Redondo-Brenes A, and Montagnini F. (2011). CONTRIBUTION OF HOMEGARDENS, AGROSILVOPASTORAL SYSTEMS, AND OTHER HUMAN-DOMINATED LAND-USE TYPES TO THE AVIAN DIVERSITY OF A BIOLOGICAL CORRIDOR IN COSTA RICA. In: , ed., HANDBOOK ON AGROFORESTRY: MANAGEMENT PRACTICES AND ENVIRONMENTAL IMPACT. HAUPPAUGE: NOVA SCIENCE PUBLISHERS, INC, pp.185-223.	Book chapter	Redondo-Brenes A, and Montagnini F.	2011	Contribution of Homegardens, Agrosilvopastoral Systems, and Other Human-Dominated Land-Use Types to the Avian Diversity of a Biological Corridor in Costa Rica	Handbook on Agroforestry: Management Practices and Environmental Impact	Not applicable	Yale University	United States	School of Forestry and Environmental Studies, the Tropical Resources Institute, the Council for Latin American and Iberian Studies, the Center for Field Biology Pilot Grant, and the John F. Enders Fellowships & Research Grants (all of these at Yale University); and the Evergreen Fellow Grant Program through the NGO "Friends of Osa"	The main objective of this study was to estimate the contribution of ten habitat types: forested areas (wildlife regues and biological reserves), agroforestry systems (homegardens and agrosilvopastoral systems), and other human-dominated land uses on the conservation of bird species in the corridor.	No	None	Yes	Silvopastoral	Living fences and shelterbelts	Costa Rica	Path of the Tapir, Biological Corridor	Tropical	None	200	Sampling points	N/A	Multiple	Spatial	No	No	No	No	Ecosystem services	Reg & Main - Physical, chemical, biological cond.	N/A	Mean abundance, species richness, and diversity of birds	Quantitative	Positive	Silvopastoral systems and homegardens were the most bird-abundant habitats.	No	Not Applicable	Not applicable	Not applicable
31938650	RL	2018-05-23	Redondo-Brenes A, and Montagnini F. (2011). CONTRIBUTION OF HOMEGARDENS, AGROSILVOPASTORAL SYSTEMS, AND OTHER HUMAN-DOMINATED LAND-USE TYPES TO THE AVIAN DIVERSITY OF A BIOLOGICAL CORRIDOR IN COSTA RICA. In: , ed., HANDBOOK ON AGROFORESTRY: MANAGEMENT PRACTICES AND ENVIRONMENTAL IMPACT. HAUPPAUGE: NOVA SCIENCE PUBLISHERS, INC, pp.185-223.	Book chapter	Redondo-Brenes A, and Montagnini F.	2011	Contribution of Homegardens, Agrosilvopastoral Systems, and Other Human-Dominated Land-Use Types to the Avian Diversity of a Biological Corridor in Costa Rica	Handbook on Agroforestry: Management Practices and Environmental Impact	Not applicable	Yale University	United States	School of Forestry and Environmental Studies, the Tropical Resources Institute, the Council for Latin American and Iberian Studies, the Center for Field Biology Pilot Grant, and the John F. Enders Fellowships & Research Grants (all of these at Yale University); and the Evergreen Fellow Grant Program through the NGO "Friends of Osa"	The main objective of this study was to estimate the contribution of ten habitat types: forested areas (wildlife regues and biological reserves), agroforestry systems (homegardens and agrosilvopastoral systems), and other human-dominated land uses on the conservation of bird species in the corridor.	No	None	Yes	Agrisilvicultural	Trees integrated in crop fields	Costa Rica	Path of the Tapir, Biological Corridor	Tropical	None	200	Sampling points	N/A	Multiple	Spatial	No	No	No	No	Ecosystem services	Reg & Main - Physical, chemical, biological cond.	N/A	Mean abundance, species richness, and diversity of birds	Quantitative	Positive	Silvopastoral systems and homegardens were the most bird-abundant habitats.	No	Not Applicable	Not applicable	Not applicable
31936855	RL	2018-05-24	Sahner J, Budi SW, Barus H, Edy N, Meyer M, Corre MD, and Polle A. (2015). Degradation of Root Community Traits as Indicator for Transformation of Tropical Lowland Rain Forests into Oil Palm and Rubber Plantations. PLOS ONE, 10(9).	Journal article	Sahner J, Budi SW, Barus H, Edy N, Meyer M, Corre MD, and Polle A.	2015	Degradation of Root Community Traits as Indicator for Transformation of Tropical Lowland Rain Forests into Oil Palm and Rubber Plantations.	PLoS ONE	10	Department for Forest Botany and Tree Physiology, Büsgen-Institute, Georg-August University Göttingen	Germany	Deutsche Forschungsgemeinschaft CRC990: Ecological and Socioeconomic Functions of Tropical Lowland Rainforest Transformation Systems (Sumatra, Indonesia) project B07 (AP) and Project A05 (MDC); Erasmus Mundus, EURASIA2; Georg-August Universität Göttingen CRC990	The objective of this study was to test the influence of land use systems (oil palm plantations, rubber agroforests, and rain forests) on root traits - including chemical traits and performance traits.	No	None	No	Agrisilvicultural	Trees integrated with plantation crops	Indonesia	Sumatra, Provice of Jambi	Tropical	None	32	Sampling sites	N/A	Primary forest	Spatial	No	No	No	No	Ecosystem services	Reg & Main - Physical, chemical, biological cond.	N/A	Root community-weighted traits (RCWT) and soil properties	Quantitative	Negative	Root community-weighted traits were higher in forest than rubber agroforests.	No	Not Applicable	Not applicable	Not applicable
31936855	RL	2018-05-24	Sahner J, Budi SW, Barus H, Edy N, Meyer M, Corre MD, and Polle A. (2015). Degradation of Root Community Traits as Indicator for Transformation of Tropical Lowland Rain Forests into Oil Palm and Rubber Plantations. PLOS ONE, 10(9).	Journal article	Sahner J, Budi SW, Barus H, Edy N, Meyer M, Corre MD, and Polle A.	2015	Degradation of Root Community Traits as Indicator for Transformation of Tropical Lowland Rain Forests into Oil Palm and Rubber Plantations.	PLoS ONE	10	Department for Forest Botany and Tree Physiology, Büsgen-Institute, Georg-August University Göttingen	Germany	Deutsche Forschungsgemeinschaft CRC990: Ecological and Socioeconomic Functions of Tropical Lowland Rainforest Transformation Systems (Sumatra, Indonesia) project B07 (AP) and Project A05 (MDC); Erasmus Mundus, EURASIA2; Georg-August Universität Göttingen CRC990	The objective of this study was to test the influence of land use systems (oil palm plantations, rubber agroforests, and rain forests) on root traits - including chemical traits and performance traits.	No	None	No	Agrisilvicultural	Trees integrated with plantation crops	Indonesia	Sumatra, Provice of Jambi	Tropical	None	32	Sampling sites	N/A	Secondary forest/plantation	Spatial	No	No	No	No	Ecosystem services	Reg & Main - Physical, chemical, biological cond.	N/A	Root community-weighted traits (RCWT) and soil properties	Quantitative	Positive	Root community-weighted traits were higher in rubber agroforests than oil palm plantations..	No	Not Applicable	Not applicable	Not applicable
31938367	RL	2018-05-24	Saha SK, Nair PKR, Nair VD, and Kumar BM. (2010). Carbon storage in relation to soil size-fractions under tropical tree-based land-use systems. PLANT AND SOIL, 328(1-2), pp.433-446.	Journal article	Saha SK, Nair PKR, Nair VD, and Kumar BM.	2010	Carbon storage in relation to soil size-fractions under tropical tree-based land-use systems.	Plant Soil	328	School of Forest Resources and Conservation, Institute of Food and Agricultural Sciences, University of Florida	United States	N/A	This study examined soil C storage, an indicator of C sequestration potential, in homegardens, natural forest, and single-species stands of coconut, rice-paddy, and rubber.	No	None	No	Agrisilvicultural	Trees integrated in crop fields	India	Kerala	Tropical	None	48	Sampling sites	N/A	Multiple	Spatial	No	No	No	No	Ecosystem services	Reg & Main - Mediation of waste, toxics and other	N/A	Total carbon stock	Quantitative	Mixed	Total carbon stock was highest in forests, followed by homegardens, and lowest in treeless (rice-paddy) systems.	No	Not Applicable	Not applicable	Not applicable
32371350	RL	2018-05-29	Rahul Singh, Bhardwaj D R, Pala N A, and Rajput B S. (2016). Realizing the need of agroforestry based landuse systems for better economic yields in western Himalaya, India.. International Journal of Forest Usufructs Management, 17(2).	Journal article	Rahul Singh, Bhardwaj D R, Pala N A, and Rajput B S.	2016	Realizing the need of agroforestry based landuse systems for better economic yields in western Himalaya, India	International Journal of Forest Usufructs	2	University of Horitculture and Forestry	India	N/A	The aim of this study was to identify the best landuse systems with high monetary gain and estimate the cost-benefit analysis of different land-use systems.	No	None	Yes	Agrisilvicultural	Trees integrated in crop fields	India	Himachal Pradesh	Sub-tropical	None	8	Land-use systems	N/A	Multiple	Spatial	No	No	No	No	Agricultural productivity	Profitability	N/A	Net Profit	Quantitative	Positive	Agrisilviculture had a higher net profit than agriculture and forest. Compared to other agroforestry practices, it had a higher net profit than silvopastoral and a lower net profit than agrihorticulture and agrihortisilviculture.	No	Not Applicable	Not applicable	Not applicable
32371350	RL	2018-05-29	Rahul Singh, Bhardwaj D R, Pala N A, and Rajput B S. (2016). Realizing the need of agroforestry based landuse systems for better economic yields in western Himalaya, India.. International Journal of Forest Usufructs Management, 17(2).	Journal article	Rahul Singh, Bhardwaj D R, Pala N A, and Rajput B S.	2016	Realizing the need of agroforestry based landuse systems for better economic yields in western Himalaya, India	International Journal of Forest Usufructs	2	University of Horitculture and Forestry	India	N/A	The aim of this study was to identify the best landuse systems with high monetary gain and estimate the cost-benefit analysis of different land-use systems.	No	None	Yes	Agrisilvicultural	Trees integrated in crop fields	India	Himachal Pradesh	Sub-tropical	None	8	Land-use systems	N/A	Multiple	Spatial	No	No	No	No	Agricultural productivity	Profitability	N/A	Benefit-Cost Ratio	Quantitative	Positive	Agrisilviculture had a higher C-B ratio than agriculture and forest. It had a lower C-B ratio than all other agroforestry practices.	No	Not Applicable	Not applicable	Not applicable
32371350	RL	2018-05-29	Rahul Singh, Bhardwaj D R, Pala N A, and Rajput B S. (2016). Realizing the need of agroforestry based landuse systems for better economic yields in western Himalaya, India.. International Journal of Forest Usufructs Management, 17(2).	Journal article	Rahul Singh, Bhardwaj D R, Pala N A, and Rajput B S.	2016	Realizing the need of agroforestry based landuse systems for better economic yields in western Himalaya, India	International Journal of Forest Usufructs	2	University of Horitculture and Forestry	India	N/A	The aim of this study was to identify the best landuse systems with high monetary gain and estimate the cost-benefit analysis of different land-use systems.	No	None	Yes	Silvopastoral	Trees/shrubs on pasture	India	Himachal Pradesh	Sub-tropical	None	8	Land-use systems	N/A	Multiple	Spatial	No	No	No	No	Agricultural productivity	Profitability	N/A	Net Profit	Quantitative	Positive	Silvopastoral systems had a higher net profit than agriculture and forest. Compared to other agroforestry systems, it was lower than the other agroforestry systems.	No	Not Applicable	Not applicable	Not applicable
32371350	RL	2018-05-29	Rahul Singh, Bhardwaj D R, Pala N A, and Rajput B S. (2016). Realizing the need of agroforestry based landuse systems for better economic yields in western Himalaya, India.. International Journal of Forest Usufructs Management, 17(2).	Journal article	Rahul Singh, Bhardwaj D R, Pala N A, and Rajput B S.	2016	Realizing the need of agroforestry based landuse systems for better economic yields in western Himalaya, India	International Journal of Forest Usufructs	2	University of Horitculture and Forestry	India	N/A	The aim of this study was to identify the best landuse systems with high monetary gain and estimate the cost-benefit analysis of different land-use systems.	No	None	Yes	Silvopastoral	Trees/shrubs on pasture	India	Himachal Pradesh	Sub-tropical	None	8	Land-use systems	N/A	Multiple	Spatial	No	No	No	No	Agricultural productivity	Profitability	N/A	Benefit-Cost Ratio	Quantitative	Positive	Silvopastoral systems had a higher C-B ratio than agriculture and forest. It was also higher than all other agroforestry systems measured.	No	Not Applicable	Not applicable	Not applicable
4143	RL	2018-06-09	Abiola M.O. & Omidiji D.A. & Umeh D.N. & Edewor S.A. & Adegoke A.O. (2015). Comparative analysis of the poverty and profitability status of adopters and non-adopters of sustainable taungya farming in ogun state. Russian Journal of Agricultural and Socio-Economic Sciences, 39(3), 9-19.	Journal article	Abiola M.O. & Omidiji D.A. & Umeh D.N. & Edewor S.A. & Adegoke A.O.	2015	Comparative Analysis of the Poverty and Profitability of Adopters and Non-Adopters of Sustainble Taungya Farming in Ogun State	Russian Journal of Agricultural and Socio-Economic Sciences	39	Federal University of Agriculture, Abeokuta, Nigeria	Nigeria	N/A	This paper investigates the comparative analysis of the poverty and profitability status of adopters and non-adopters of sustainable taungya farming in Ogun State, Nigeria.	No	None	No	Agrisilvicultural	Trees integrated in crop fields	Nigeria	Ogun State	Sub-tropical	None	160	Households	N/A	Agriculture	Spatial	Yes	Yes	No	Yes	Agricultural productivity	Profitability	All	Total revenue, net profit	Quantitative	Positive	Adopters of agroforestry practices had a higher total revenue and net profit than non-adopters. This difference was significant.	No	Not Applicable	Not applicable	Not applicable
4143	RL	2018-06-09	Abiola M.O. & Omidiji D.A. & Umeh D.N. & Edewor S.A. & Adegoke A.O. (2015). Comparative analysis of the poverty and profitability status of adopters and non-adopters of sustainable taungya farming in ogun state. Russian Journal of Agricultural and Socio-Economic Sciences, 39(3), 9-19.	Journal article	Abiola M.O. & Omidiji D.A. & Umeh D.N. & Edewor S.A. & Adegoke A.O.	2015	Comparative Analysis of the Poverty and Profitability of Adopters and Non-Adopters of Sustainble Taungya Farming in Ogun State	Russian Journal of Agricultural and Socio-Economic Sciences	39	Federal University of Agriculture, Abeokuta, Nigeria	Nigeria	N/A	This paper investigates the comparative analysis of the poverty and profitability status of adopters and non-adopters of sustainable taungya farming in Ogun State, Nigeria.	No	None	No	Agrisilvicultural	Trees integrated in crop fields	Nigeria	Ogun State	Sub-tropical	None	160	Households	N/A	Agriculture	Spatial	Yes	Yes	No	Yes	Human well-being	Income and household expenditure	All	Poverty incidence	Quantitative	Positive	Results showed that poverty incidence was highest among non-adopters, implying that farmers adopting taungya farming system are better off in terms of welfare than farmers that are not adopting.	No	Not Applicable	Not applicable	Not applicable
4141	RL	2018-06-11	Nkonya, E., Pender, J., Kaizzi, K. (2006). The Influence of Asset and Access Poverty on Crop Production and Land Degradation in Uganda. International Association of Agricultural Economists, 2006 Annual Meeting, August 12-18, 2006, Queensland, Australia.	Conference proceeding	Nkonya, E., Pender, J., Kaizzi, K.	2006	The Influence of Asset and Access Poverty on Crop Production and Land Degradation in Uganda.	International Association of Agricultural Economists conference, Gold Coast, Australia, August 12-18, 2006	Not applicable	International Food Policy Research Institute	United States	N/A	The main objective of this study was to analyze the impacts of different aspects of poverty on land management practices, crop productivity, and measures of land degradation. They also investigate the impacts of land management decisions (including agroforestry) on the value of crop production per acre, quantifying some of the linkages from land management to poverty.	No	None	No	Agroforestry (general)	Not specified	Uganda	Uganda National Household Survey (UNHS)	Tropical	None	851	Households	N/A	Agriculture	Spatial	Yes	Yes	No	Yes	Agricultural productivity	Productivity (yield)	All	Crop production per acre	Quantitative	Positive	Agroforestry significantly increases the value of crop production.	No	Not Applicable	Not applicable	Not applicable
4141	RL	2018-06-11	Nkonya, E., Pender, J., Kaizzi, K. (2006). The Influence of Asset and Access Poverty on Crop Production and Land Degradation in Uganda. International Association of Agricultural Economists, 2006 Annual Meeting, August 12-18, 2006, Queensland, Australia.	Conference proceeding	Nkonya, E., Pender, J., Kaizzi, K.	2006	The Influence of Asset and Access Poverty on Crop Production and Land Degradation in Uganda.	International Association of Agricultural Economists conference, Gold Coast, Australia, August 12-18, 2006	Not applicable	International Food Policy Research Institute	United States	N/A	The main objective of this study was to analyze the impacts of different aspects of poverty on land management practices, crop productivity, and measures of land degradation. They also investigate the impacts of land management decisions (including agroforestry) on the value of crop production per acre, quantifying some of the linkages from land management to poverty.	No	None	No	Agroforestry (general)	Not specified	Uganda	Uganda National Household Survey (UNHS)	Tropical	None	851	Households	N/A	Agriculture	Spatial	Yes	Yes	No	Yes	Ecosystem services	Reg & Main - Mediation of flows	All	Soil erosion	Quantitative	Positive	Soil erosion was less on plots where agroforestry is practiced.	No	Not Applicable	Not applicable	Not applicable
4141	RL	2018-06-11	Nkonya, E., Pender, J., Kaizzi, K. (2006). The Influence of Asset and Access Poverty on Crop Production and Land Degradation in Uganda. International Association of Agricultural Economists, 2006 Annual Meeting, August 12-18, 2006, Queensland, Australia.	Conference proceeding	Nkonya, E., Pender, J., Kaizzi, K.	2006	The Influence of Asset and Access Poverty on Crop Production and Land Degradation in Uganda.	International Association of Agricultural Economists conference, Gold Coast, Australia, August 12-18, 2006	Not applicable	International Food Policy Research Institute	United States	N/A	The main objective of this study was to analyze the impacts of different aspects of poverty on land management practices, crop productivity, and measures of land degradation. They also investigate the impacts of land management decisions (including agroforestry) on the value of crop production per acre, quantifying some of the linkages from land management to poverty.	No	None	No	Agroforestry (general)	Not specified	Uganda	Uganda National Household Survey (UNHS)	Tropical	None	851	Households	N/A	Agriculture	Spatial	Yes	Yes	No	Yes	Ecosystem services	Reg & Main - Physical, chemical, biological cond.	All	Soil nutrient balance	Quantitative	Positive	Soil nutrient balances were more favorable on plots with agroforestry.	No	Not Applicable	Not applicable	Not applicable
32380702	RL	2018-06-11	Neupane, R.P., and Thapa, G.B. (2003). Agroforestry interventions for improving the livelihoods of subsistence households in the hills of Nepal. In Mountain Agriculture in the Hindu Kush-Himalayan region: Proceedings of an International Symposium held in Kathmandu, Nepal on 21-24 May, 2001. Kathamndu, Nepal: International Centre for Integrated Mountain Development (ICIMOD).	Conference proceeding	Neupane, R.P., and Thapa, G.B.	2003	Agroforestry interventions for improving the livelihoods of subsistence households in the hills of Nepal	Proceedings of an International Symposium held in Kathmandu, Nepal on 21-24 May, 2003	Not applicable	School of Environment, Resources and Development, Asian Institute of Technology	Thailand	N/A	This paper assesses the potential role of agroforestry in promoting sustainable livelihoods in marginal mountain farms under the agroforestry project initiated by the Nepal Agroforestry Foundation.	Yes	Enhancing access to tree germplasm	No	Agroforestry (general)	Not specified	Nepal	Kumpur, Salang, Nalang - Dhading district	Sub-tropical	None	18	Soil samples	N/A	Agriculture	Spatial	No	No	No	No	Ecosystem services	Reg & Main - Physical, chemical, biological cond.	N/A	Soil organic matter, Nitrogen, Phosphorus, Potassium	Quantitative	Positive	Agroforestry plots had higher organic matter, N, P, and K.	No	Not Applicable	Not applicable	Not applicable
32380702	RL	2018-06-11	Neupane, R.P., and Thapa, G.B. (2003). Agroforestry interventions for improving the livelihoods of subsistence households in the hills of Nepal. In Mountain Agriculture in the Hindu Kush-Himalayan region: Proceedings of an International Symposium held in Kathmandu, Nepal on 21-24 May, 2001. Kathamndu, Nepal: International Centre for Integrated Mountain Development (ICIMOD).	Conference proceeding	Neupane, R.P., and Thapa, G.B.	2003	Agroforestry interventions for improving the livelihoods of subsistence households in the hills of Nepal	Proceedings of an International Symposium held in Kathmandu, Nepal on 21-24 May, 2003	Not applicable	School of Environment, Resources and Development, Asian Institute of Technology	Thailand	N/A	This paper assesses the potential role of agroforestry in promoting sustainable livelihoods in marginal mountain farms under the agroforestry project initiated by the Nepal Agroforestry Foundation.	Yes	Farmer capacity development	No	Agroforestry (general)	Not specified	Nepal	Kumpur, Salang, Nalang - Dhading district	Sub-tropical	None	18	Soil samples	N/A	Agriculture	Spatial	No	No	No	No	Ecosystem services	Reg & Main - Physical, chemical, biological cond.	N/A	Soil organic matter, Nitrogen, Phosphorus, Potassium	Quantitative	Positive	Agroforestry plots had higher organic matter, N, P, and K.	No	Not Applicable	Not applicable	Not applicable
32379060a	RL	2018-06-11	Nikiema, A., van der Maesen, L.J.G., Hall, J.B. (2005). Woody species composition of Sudan savanna parklands in relation to rural land use gradients in Burkina Faso. In Nikiema, ed., Agroforestry parkland species diversity: uses and management in semi-arid West Africa (Burkina Faso). Wageningen, Netherlands: Wageningen Universiteit (Wageningen University).	Book chapter	Nikiema, A., van der Maesen, L.J.G., Hall, J.B.	2005	Woody species composition of Sudan savanna parklands in relation to rural land use gradients in Burkina Faso	Agroforestry parkland species diversity: uses and management in semi-arid West Africa (Burkino Faso)	Not applicable	Centre National de Semences Forestieres	Burkina Faso	N/A	The objective of this study was to measure woody species diversity in protected forest, fallow land, and cultivated areas.	No	None	No	Agrisilvicultural	Improved or rotational fallow	Burkina Faso	Provinces of Zoundweogo and Nahouri	Tropical	None	103	Quadrats	N/A	Primary forest	Spatial	No	No	No	No	Ecosystem services	Reg & Main - Physical, chemical, biological cond.	N/A	Woody species diversity, tree density, basal area	Quantitative	Negative	Species diversity (of trees), treen density, and basal area are lower in the parklands (agroforestry areas) than in the forest reserve.	No	Not Applicable	Not applicable	Not applicable
32379060b	RL	2018-06-11	Nikiema, A., Hall, J.B., van der Maesen, L.J.G. (2005). Comparing parkland species diversity in two eco-zones on the Central Plateau of Burkina Faso. In Nikiema, ed., Agroforestry parkland species diversity: uses and management in semi-arid West Africa (Burkina Faso). Wageningen, Netherlands: Wageningen Universiteit (Wageningen University).	Book chapter	Nikiema, A., Hall, J.B., van der Maesen, L.J.G.	2005	Comparing parkland species diversity in two eco-zones on the Central Plateau of Burkina Faso	Agroforestry parkland species diversity: uses and management in semi-arid West Africa (Burkino Faso)	Not applicable	Centre National de Semences Forestieres	Burkina Faso	N/A	The objective of this study was to compare parkland woody species diversity to adjacent forest reserves.	No	None	No	Agrisilvicultural	Trees integrated in crop fields	Burkina Faso	Provinces of Sanmatenga and Zoundweogo	Tropical	None	4	Sampling areas	N/A	Primary forest	Spatial	No	No	No	No	Ecosystem services	Reg & Main - Physical, chemical, biological cond.	N/A	Woody species diversity, species number, Pielou equitability index, Shannon diversity index	Quantitative	Mixed	The forest reserve in the Suanian zone showed higher diversity than the parkland there while the Sahelian zone revealed the reverse.	No	Not Applicable	Not Applicable	Not Applicable
32381488	RL	2018-06-11	Phiri R, and Akinnifesi F K. (2001). Farmers' perception of two agroforestry species and their contribution to soil fertility replenishment in Malawi. Agricultural technologies for sustainable development in Malawi. Proceedings of the first annual scientific conference held at the Malawi Institute of Management (MIM), Lilongwe, Malawi, 6-10 November, 2000. Lilongwe, Malawi: Department of Agricult…	Book chapter	Phiri R, and Akinnifesi F K.	2001	Farmers' perception of two agroforestry species and their contribution to soil fertility replenishment in Malawi.	Agricultural technologies for sustainable development in Malawi. Proceedings of the first annual scientific conference held at the Malawi Institute of Management (MIM), Lilongwe, Malawi, 6-10 November, 2000	Not applicable	SADC/ICRAF Agroforestry Project	Malawi	N/A	This study was conducted to evalute the on-farm contribution of agroforestry to soil fertility replenishment in maize-based cropping systems.	No	None	No	Agrisilvicultural	Alley cropping	Malawi	Thondwe, Dzaone and Malosa Extension Planting Areas (EPA)	Sub-tropical	None	88	Farmers	Gender - accessibility to farm resources	Agriculture	Spatial	No	No	No	No	Agricultural productivity	Productivity (yield)	N/A	Maize produced	Quantitative	Positive	Agroforestry plots produced more maize than the control plots.	No	Not Applicable	Not applicable	Not applicable
32381488	RL	2018-06-11	Phiri R, and Akinnifesi F K. (2001). Farmers' perception of two agroforestry species and their contribution to soil fertility replenishment in Malawi. Agricultural technologies for sustainable development in Malawi. Proceedings of the first annual scientific conference held at the Malawi Institute of Management (MIM), Lilongwe, Malawi, 6-10 November, 2000. Lilongwe, Malawi: Department of Agricult…	Book chapter	Phiri R, and Akinnifesi F K.	2001	Farmers' perception of two agroforestry species and their contribution to soil fertility replenishment in Malawi.	Agricultural technologies for sustainable development in Malawi. Proceedings of the first annual scientific conference held at the Malawi Institute of Management (MIM), Lilongwe, Malawi, 6-10 November, 2000	Not applicable	SADC/ICRAF Agroforestry Project	Malawi	N/A	This study was conducted to evalute the on-farm contribution of agroforestry to soil fertility replenishment in maize-based cropping systems.	No	None	No	Agrisilvicultural	Alley cropping	Malawi	Thondwe, Dzaone and Malosa Extension Planting Areas (EPA)	Sub-tropical	None	88	Farmers	Gender - accessibility to farm resources	Agriculture	Spatial	No	No	No	No	Human well-being	Income and household expenditure	N/A	Reported benefits by farmers from the use of agroforestry technologies (sale of maize and firewood)	Qualitative	Positive	Farmers reported benefits from the use of agroforestry technologies - including the sale of maize and firewood, seed, and construction materials.	No	Not Applicable	Not applicable	Not applicable
31938501	RL	2018-06-14	Ajayi OC, Akinnifesi FK, Sileshi G, and Kanjipite W. (2009). Labour inputs and financial profitability of conventional and agroforestry-based soil fertility management practices in Zambia. AGREKON, 48(3), pp.276-292.	Journal article	Ajayi OC, Akinnifesi FK, Sileshi G, and Kanjipite W.	2009	Labour inputs and financial profitability of conventional and agroforestry-based soil fertility management practices in Zambia	Agrekon	48	World Agroforestry Centre	Malawi	Rockefeller Foundation, Irish-Aid: Agroforestry Food Security Programme (AFSP), Canadian International Development Agency (CIDA), European Union	The objectives of this study are: (i) to compare the use of labour in agroforestry system with that of the conventional system, (ii) to assess the financial profitability and returns to investment in the two systems of production.	No	None	Yes	Agrisilvicultural	Trees integrated in crop fields	Zambia	Eastern Zambia	Tropical	None	89	Fields	N/A	Agriculture	Spatial	No	No	No	No	Human well-being	Other	N/A	Labor inputs (person-days/ha)	Quantitative	Negative	Over the five-year period, the aggregated quantity of labour used in agroforestry practices was lower than in fertilised maize fields.	No	N/A	N/A	N/A
31938501	RL	2018-06-14	Ajayi OC, Akinnifesi FK, Sileshi G, and Kanjipite W. (2009). Labour inputs and financial profitability of conventional and agroforestry-based soil fertility management practices in Zambia. AGREKON, 48(3), pp.276-292.	Journal article	Ajayi OC, Akinnifesi FK, Sileshi G, and Kanjipite W.	2009	Labour inputs and financial profitability of conventional and agroforestry-based soil fertility management practices in Zambia	Agrekon	48	World Agroforestry Centre	Malawi	Rockefeller Foundation, Irish-Aid: Agroforestry Food Security Programme (AFSP), Canadian International Development Agency (CIDA), European Union	The objectives of this study are: (i) to compare the use of labour in agroforestry system with that of the conventional system, (ii) to assess the financial profitability and returns to investment in the two systems of production.	No	None	Yes	Agrisilvicultural	Improved or rotational fallow	Zambia	Eastern Zambia	Tropical	None	89	Fields	N/A	Agriculture	Spatial	No	No	No	No	Human well-being	Other	N/A	Labor inputs (person-days/ha)	Quantitative	Negative	Over the five-year period, the aggregated quantity of labour used in agroforestry practices was lower than in fertilised maize fields.	No	N/A	N/A	N/A
31938501	RL	2018-06-14	Ajayi OC, Akinnifesi FK, Sileshi G, and Kanjipite W. (2009). Labour inputs and financial profitability of conventional and agroforestry-based soil fertility management practices in Zambia. AGREKON, 48(3), pp.276-292.	Journal article	Ajayi OC, Akinnifesi FK, Sileshi G, and Kanjipite W.	2009	Labour inputs and financial profitability of conventional and agroforestry-based soil fertility management practices in Zambia	Agrekon	48	World Agroforestry Centre	Malawi	Rockefeller Foundation, Irish-Aid: Agroforestry Food Security Programme (AFSP), Canadian International Development Agency (CIDA), European Union	The objectives of this study are: (i) to compare the use of labour in agroforestry system with that of the conventional system, (ii) to assess the financial profitability and returns to investment in the two systems of production.	No	None	Yes	Agrisilvicultural	Trees integrated in crop fields	Zambia	Eastern Zambia	Tropical	None	89	Fields	N/A	Agriculture	Spatial	No	No	No	No	Agricultural productivity	Profitability	N/A	Net present value	Quantitative	Mixed	Agroforestry practices were more profitable than unfertilized maize fields but less profitable than fertilized maize fields.	No	N/A	N/A	N/A
31938501	RL	2018-06-14	Ajayi OC, Akinnifesi FK, Sileshi G, and Kanjipite W. (2009). Labour inputs and financial profitability of conventional and agroforestry-based soil fertility management practices in Zambia. AGREKON, 48(3), pp.276-292.	Journal article	Ajayi OC, Akinnifesi FK, Sileshi G, and Kanjipite W.	2009	Labour inputs and financial profitability of conventional and agroforestry-based soil fertility management practices in Zambia	Agrekon	48	World Agroforestry Centre	Malawi	Rockefeller Foundation, Irish-Aid: Agroforestry Food Security Programme (AFSP), Canadian International Development Agency (CIDA), European Union	The objectives of this study are: (i) to compare the use of labour in agroforestry system with that of the conventional system, (ii) to assess the financial profitability and returns to investment in the two systems of production.	No	None	Yes	Agrisilvicultural	Improved or rotational fallow	Zambia	Eastern Zambia	Tropical	None	89	Fields	N/A	Agriculture	Spatial	No	No	No	No	Agricultural productivity	Profitability	N/A	Net present value	Quantitative	Mixed	Agroforestry practices were more profitable than unfertilized maize fields but less profitable than fertilized maize fields.	No	N/A	N/A	N/A
31938501	RL	2018-06-14	Ajayi OC, Akinnifesi FK, Sileshi G, and Kanjipite W. (2009). Labour inputs and financial profitability of conventional and agroforestry-based soil fertility management practices in Zambia. AGREKON, 48(3), pp.276-292.	Journal article	Ajayi OC, Akinnifesi FK, Sileshi G, and Kanjipite W.	2009	Labour inputs and financial profitability of conventional and agroforestry-based soil fertility management practices in Zambia	Agrekon	48	World Agroforestry Centre	Malawi	Rockefeller Foundation, Irish-Aid: Agroforestry Food Security Programme (AFSP), Canadian International Development Agency (CIDA), European Union	The objectives of this study are: (i) to compare the use of labour in agroforestry system with that of the conventional system, (ii) to assess the financial profitability and returns to investment in the two systems of production.	No	None	Yes	Agrisilvicultural	Trees integrated in crop fields	Zambia	Eastern Zambia	Tropical	None	89	Fields	N/A	Agriculture	Spatial	No	No	No	No	Agricultural productivity	Profitability	N/A	Benefit-Cost Ratio	Quantitative	Positive	Agroforestry practices had a higher benefit to cost ratio than subsidized maize with ferilizer.	No	N/A	N/A	N/A
31938501	RL	2018-06-14	Ajayi OC, Akinnifesi FK, Sileshi G, and Kanjipite W. (2009). Labour inputs and financial profitability of conventional and agroforestry-based soil fertility management practices in Zambia. AGREKON, 48(3), pp.276-292.	Journal article	Ajayi OC, Akinnifesi FK, Sileshi G, and Kanjipite W.	2009	Labour inputs and financial profitability of conventional and agroforestry-based soil fertility management practices in Zambia	Agrekon	48	World Agroforestry Centre	Malawi	Rockefeller Foundation, Irish-Aid: Agroforestry Food Security Programme (AFSP), Canadian International Development Agency (CIDA), European Union	The objectives of this study are: (i) to compare the use of labour in agroforestry system with that of the conventional system, (ii) to assess the financial profitability and returns to investment in the two systems of production.	No	None	Yes	Agrisilvicultural	Improved or rotational fallow	Zambia	Eastern Zambia	Tropical	None	89	Fields	N/A	Agriculture	Spatial	No	No	No	No	Agricultural productivity	Profitability	N/A	Benefit-Cost Ratio	Quantitative	Positive	Agroforestry practices had a higher benefit to cost ratio than subsidized maize with ferilizer.	No	N/A	N/A	N/A
32243900	RL	2018-06-17	McGrath DA Duryea, ML Cropper, and WP. (2001). Soil phosphorus availability and fine root proliferation in Amazonian agroforests 6 years following forest conversion. AGRICULTURE ECOSYSTEMS & ENVIRONMENT, 83(3), pp.271 - 284.	Journal article	McGrath DA Duryea, ML Cropper, and WP.	2001	Soil phosphorus availability and fine root proliferation in Amazonian agroforests 6 years following forest conversion	Agriculture, Ecosystems, and Environment	83	School of Forest Resources & Conservation, University of Florida	United States	Inter-American Foundation, National Security Education Program and the Tropical Conservation and Development Program at the University of Florida	This study included four objectives. First, to determine how soil nutrient dynamics, especially that of P, are altered when native forest is converted to agroforest, soils from eight 6-year-old agroforests were compared to those of adjacent forests. Second, to determine if a P-limitation already threatened agroforesty sustainability, a root ingrowth bioassay was used on eight farms to measure fin…	No	None	No	Agrisilvicultural	Trees integrated with plantation crops	Brazil	Western Amazon Basin	Tropical	None	8	Farms	N/A	Primary forest	Spatial	No	No	No	No	Ecosystem services	Reg & Main - Physical, chemical, biological cond.	N/A	Effective cation exchange capacity (ECEC), pH	Quantitative	Positive	Exchangeable Ca and Mg were significantly greater int he agroforest soil, as was pH, resulting in a higher effective cation exchange capacity (ECEC). Exchangeable Ca, in particular, was nearly four times higher in the agroforests than in adjacent forests.	No	N/A	N/A	N/A
32243900	RL	2018-06-17	McGrath DA Duryea, ML Cropper, and WP. (2001). Soil phosphorus availability and fine root proliferation in Amazonian agroforests 6 years following forest conversion. AGRICULTURE ECOSYSTEMS & ENVIRONMENT, 83(3), pp.271 - 284.	Journal article	McGrath DA Duryea, ML Cropper, and WP.	2001	Soil phosphorus availability and fine root proliferation in Amazonian agroforests 6 years following forest conversion	Agriculture, Ecosystems, and Environment	83	School of Forest Resources & Conservation, University of Florida	United States	Inter-American Foundation, National Security Education Program and the Tropical Conservation and Development Program at the University of Florida	This study included four objectives. First, to determine how soil nutrient dynamics, especially that of P, are altered when native forest is converted to agroforest, soils from eight 6-year-old agroforests were compared to those of adjacent forests. Second, to determine if a P-limitation already threatened agroforesty sustainability, a root ingrowth bioassay was used on eight farms to measure fin…	No	None	No	Agrisilvicultural	Trees integrated with plantation crops	Brazil	Western Amazon Basin	Tropical	None	8	Farms	N/A	Primary forest	Spatial	No	No	No	No	Ecosystem services	Reg & Main - Physical, chemical, biological cond.	N/A	Soil aluminum saturation	Quantitative	Negative	Lower aluminum saturation was observed in the agroforestry system than in the adjacent forest.	No	N/A	N/A	N/A
32243900	RL	2018-06-17	McGrath DA Duryea, ML Cropper, and WP. (2001). Soil phosphorus availability and fine root proliferation in Amazonian agroforests 6 years following forest conversion. AGRICULTURE ECOSYSTEMS & ENVIRONMENT, 83(3), pp.271 - 284.	Journal article	McGrath DA Duryea, ML Cropper, and WP.	2001	Soil phosphorus availability and fine root proliferation in Amazonian agroforests 6 years following forest conversion	Agriculture, Ecosystems, and Environment	83	School of Forest Resources & Conservation, University of Florida	United States	Inter-American Foundation, National Security Education Program and the Tropical Conservation and Development Program at the University of Florida	This study included four objectives. First, to determine how soil nutrient dynamics, especially that of P, are altered when native forest is converted to agroforest, soils from eight 6-year-old agroforests were compared to those of adjacent forests. Second, to determine if a P-limitation already threatened agroforesty sustainability, a root ingrowth bioassay was used on eight farms to measure fin…	No	None	No	Agrisilvicultural	Trees integrated with plantation crops	Brazil	Western Amazon Basin	Tropical	None	8	Farms	N/A	Primary forest	Spatial	No	No	No	No	Ecosystem services	Reg & Main - Physical, chemical, biological cond.	N/A	Soil C, N, P, and soil organic matter	Quantitative	Neutral	Total C, N, P, and soil organic matter did not differ between the two systems.	No	N/A	N/A	N/A
31936241	RL	2018-06-17	Meylan L, Gary C, Allinne C, Ortiz J, Jackson L, and Rapidel B. (2017). Evaluating the effect of shade trees on provision of ecosystem services in intensively managed coffee plantations. AGRICULTURE ECOSYSTEMS & ENVIRONMENT, 245, pp.32-42.	Journal article	Meylan L, Gary C, Allinne C, Ortiz J, Jackson L, and Rapidel B.	2017	Evaluating the effect of shade trees on provision of ecosystem services in intesively managed coffee plantations	Agriculture, Ecosystems, and Environment	245	CIRAD, UMR System, 34060	France	CIRAD and Montpellier SubAgro under the framework of the PCP Agroforestry Systems with Perennial Crops	The aim of this study was to investigate the effects of shade trees on coffee production, nitrogen dynamics, and soil conservation; provisioning, supporting and regulating services, respectively.	No	None	No	Agrisilvicultural	Trees integrated in crop fields	Costa Rica	Llano Bonito watershed, located in the Costa Rican Tarrazu region	Tropical	None	4	Sites	N/A	Agriculture	Spatial	No	No	No	No	Agricultural productivity	Productivity (yield)	N/A	Yield estimate	Quantitative	Neutral	No single factor was significant in explaining the yield variations with shade treament within fields, sites, or year.	No	N/A	N/A	N/A
31936241	RL	2018-06-17	Meylan L, Gary C, Allinne C, Ortiz J, Jackson L, and Rapidel B. (2017). Evaluating the effect of shade trees on provision of ecosystem services in intensively managed coffee plantations. AGRICULTURE ECOSYSTEMS & ENVIRONMENT, 245, pp.32-42.	Journal article	Meylan L, Gary C, Allinne C, Ortiz J, Jackson L, and Rapidel B.	2017	Evaluating the effect of shade trees on provision of ecosystem services in intesively managed coffee plantations	Agriculture, Ecosystems, and Environment	245	CIRAD, UMR System, 34060	France	CIRAD and Montpellier SubAgro under the framework of the PCP Agroforestry Systems with Perennial Crops	The aim of this study was to investigate the effects of shade trees on coffee production, nitrogen dynamics, and soil conservation; provisioning, supporting and regulating services, respectively.	No	None	No	Agrisilvicultural	Trees integrated in crop fields	Costa Rica	Llano Bonito watershed, located in the Costa Rican Tarrazu region	Tropical	None	4	Sites	N/A	Agriculture	Spatial	No	No	No	No	Ecosystem services	Reg & Main - Physical, chemical, biological cond.	N/A	Litter biomass	Quantitative	Positive	Litter biomass was significantly higher in the shade treatment than under full sun.	No	N/A	N/A	N/A
31936241	RL	2018-06-17	Meylan L, Gary C, Allinne C, Ortiz J, Jackson L, and Rapidel B. (2017). Evaluating the effect of shade trees on provision of ecosystem services in intensively managed coffee plantations. AGRICULTURE ECOSYSTEMS & ENVIRONMENT, 245, pp.32-42.	Journal article	Meylan L, Gary C, Allinne C, Ortiz J, Jackson L, and Rapidel B.	2017	Evaluating the effect of shade trees on provision of ecosystem services in intesively managed coffee plantations	Agriculture, Ecosystems, and Environment	245	CIRAD, UMR System, 34060	France	CIRAD and Montpellier SubAgro under the framework of the PCP Agroforestry Systems with Perennial Crops	The aim of this study was to investigate the effects of shade trees on coffee production, nitrogen dynamics, and soil conservation; provisioning, supporting and regulating services, respectively.	No	None	No	Agrisilvicultural	Trees integrated in crop fields	Costa Rica	Llano Bonito watershed, located in the Costa Rican Tarrazu region	Tropical	None	4	Sites	N/A	Agriculture	Spatial	No	No	No	No	Ecosystem services	Reg & Main - Mediation of flows	N/A	Rainfall infiltration delay	Quantitative	Positive	The rainfall infiltration delay significantly increased with shade.	No	N/A	N/A	N/A
31936241	RL	2018-06-17	Meylan L, Gary C, Allinne C, Ortiz J, Jackson L, and Rapidel B. (2017). Evaluating the effect of shade trees on provision of ecosystem services in intensively managed coffee plantations. AGRICULTURE ECOSYSTEMS & ENVIRONMENT, 245, pp.32-42.	Journal article	Meylan L, Gary C, Allinne C, Ortiz J, Jackson L, and Rapidel B.	2017	Evaluating the effect of shade trees on provision of ecosystem services in intesively managed coffee plantations	Agriculture, Ecosystems, and Environment	245	CIRAD, UMR System, 34060	France	CIRAD and Montpellier SubAgro under the framework of the PCP Agroforestry Systems with Perennial Crops	The aim of this study was to investigate the effects of shade trees on coffee production, nitrogen dynamics, and soil conservation; provisioning, supporting and regulating services, respectively.	No	None	No	Agrisilvicultural	Trees integrated in crop fields	Costa Rica	Llano Bonito watershed, located in the Costa Rican Tarrazu region	Tropical	None	4	Sites	N/A	Agriculture	Spatial	No	No	No	No	Ecosystem services	Reg & Main - Physical, chemical, biological cond.	N/A	Total soil carbon (C) and nitrogen (N)	Quantitative	Neutral	No significant differences in total soil C and N wre found between shade and full-sun treatments.	No	N/A	N/A	N/A
31938301	RL	2018-06-17	Milder JC, DeClerck FAJ, Sanfiorenzo A, Sanchez DM, Tobar DE, and Zuckerberg B. (2010). Effects of farm and landscape management on bird and butterfly conservation in western Honduras. ECOSPHERE, 1(1).	Journal article	Milder JC, DeClerck FAJ, Sanfiorenzo A, Sanchez DM, Tobar DE, and Zuckerberg B.	2010	Effects of farm and landscape management on bird and butterfly conservation in western Honduras	Ecosphere	1	Department of Natural Resources, Cornell University	United States	Rufford Foundation, World Bank-Bank Netherlands Partnership Program (BNPP), EcoAgriculture Partners, Guani Family Fellowship in Conservation Biology and a NSF Graduate Research Fellowship to J.C.M.	The purpose of this study is to evaluate the bird and butterfly assemblages in an agricultural landscape in the Rio Copan watershed of western Honduras. This study also provides a systematic assessment of the relative influence of categorical and continuous habitat variables across a range of scales likely to be significant for birds and butterflies.	No	None	Yes	Agrisilvicultural	Trees integrated in crop fields	Honduras	Rio Copan watershed in the Copan Department of western Honduras	Sub-tropical	None	79	Field sampling points	N/A	Multiple	Spatial	No	No	No	No	Ecosystem services	Reg & Main - Physical, chemical, biological cond.	N/A	Bird abundance and species density	Quantitative	Negative	Mean bird abundance and species density were highest in successional vegetation and somewhat lower in shade coffee and live fences.	No	N/A	N/A	N/A
31938301	RL	2018-06-17	Milder JC, DeClerck FAJ, Sanfiorenzo A, Sanchez DM, Tobar DE, and Zuckerberg B. (2010). Effects of farm and landscape management on bird and butterfly conservation in western Honduras. ECOSPHERE, 1(1).	Journal article	Milder JC, DeClerck FAJ, Sanfiorenzo A, Sanchez DM, Tobar DE, and Zuckerberg B.	2010	Effects of farm and landscape management on bird and butterfly conservation in western Honduras	Ecosphere	1	Department of Natural Resources, Cornell University	United States	Rufford Foundation, World Bank-Bank Netherlands Partnership Program (BNPP), EcoAgriculture Partners, Guani Family Fellowship in Conservation Biology and a NSF Graduate Research Fellowship to J.C.M.	The purpose of this study is to evaluate the bird and butterfly assemblages in an agricultural landscape in the Rio Copan watershed of western Honduras. This study also provides a systematic assessment of the relative influence of categorical and continuous habitat variables across a range of scales likely to be significant for birds and butterflies.	No	None	Yes	Agrisilvicultural	Living fences and shelterbelts	Honduras	Rio Copan watershed in the Copan Department of western Honduras	Sub-tropical	None	79	Field sampling points	N/A	Multiple	Spatial	No	No	No	No	Ecosystem services	Reg & Main - Physical, chemical, biological cond.	N/A	Bird abundance and species density	Quantitative	Negative	Mean bird abundance and species density were highest in successional vegetation and somewhat lower in shade coffee and live fences.	No	N/A	N/A	N/A
31938301	RL	2018-06-17	Milder JC, DeClerck FAJ, Sanfiorenzo A, Sanchez DM, Tobar DE, and Zuckerberg B. (2010). Effects of farm and landscape management on bird and butterfly conservation in western Honduras. ECOSPHERE, 1(1).	Journal article	Milder JC, DeClerck FAJ, Sanfiorenzo A, Sanchez DM, Tobar DE, and Zuckerberg B.	2010	Effects of farm and landscape management on bird and butterfly conservation in western Honduras	Ecosphere	1	Department of Natural Resources, Cornell University	United States	Rufford Foundation, World Bank-Bank Netherlands Partnership Program (BNPP), EcoAgriculture Partners, Guani Family Fellowship in Conservation Biology and a NSF Graduate Research Fellowship to J.C.M.	The purpose of this study is to evaluate the bird and butterfly assemblages in an agricultural landscape in the Rio Copan watershed of western Honduras. This study also provides a systematic assessment of the relative influence of categorical and continuous habitat variables across a range of scales likely to be significant for birds and butterflies.	No	None	Yes	Silvopastoral	Trees/shrubs on pasture	Honduras	Rio Copan watershed in the Copan Department of western Honduras	Sub-tropical	None	79	Field sampling points	N/A	Agriculture	Spatial	No	No	No	No	Ecosystem services	Reg & Main - Physical, chemical, biological cond.	N/A	Bird abundance and species density	Quantitative	Negative	Pasture with low tree density had more bird individuals and species per plot on average than pasture with high tree density.	No	N/A	N/A	N/A
31938301	RL	2018-06-17	Milder JC, DeClerck FAJ, Sanfiorenzo A, Sanchez DM, Tobar DE, and Zuckerberg B. (2010). Effects of farm and landscape management on bird and butterfly conservation in western Honduras. ECOSPHERE, 1(1).	Journal article	Milder JC, DeClerck FAJ, Sanfiorenzo A, Sanchez DM, Tobar DE, and Zuckerberg B.	2010	Effects of farm and landscape management on bird and butterfly conservation in western Honduras	Ecosphere	1	Department of Natural Resources, Cornell University	United States	Rufford Foundation, World Bank-Bank Netherlands Partnership Program (BNPP), EcoAgriculture Partners, Guani Family Fellowship in Conservation Biology and a NSF Graduate Research Fellowship to J.C.M.	The purpose of this study is to evaluate the bird and butterfly assemblages in an agricultural landscape in the Rio Copan watershed of western Honduras. This study also provides a systematic assessment of the relative influence of categorical and continuous habitat variables across a range of scales likely to be significant for birds and butterflies.	No	None	Yes	Agrisilvicultural	Living fences and shelterbelts	Honduras	Rio Copan watershed in the Copan Department of western Honduras	Sub-tropical	None	79	Field sampling points	N/A	Multiple	Spatial	No	No	No	No	Ecosystem services	Reg & Main - Physical, chemical, biological cond.	N/A	Butterfly abundance and species diversity	Quantitative	Positive	Mean butterfly abundance and species diversity were highest in riparian forest and live fences (compared to pasture, pasture with high tree density, and successional vegetation.	No	N/A	N/A	N/A
32378181	RL	2018-06-17	Miranda T, Machado R, Machado H, and Duquesne P. (2007). Carbon sequestered in Cuban livestock production ecosystems and its economic assessment. Case study.. Pastos y Forrajes, 30(4).	Journal article	Miranda T, Machado R, Machado H, and Duquesne P.	2007	Carbon sequestered in Cuban livestock production ecosystems and its economic assessment. Case study	Pastos y Forrajes	30	Estación Experimental de Pastos y Forrajes “Indio Hatuey”, Central España Republicana	Cuba	N/A	The objective of this work is to quantify the carbon storage on silvopastoral sites and natural pastures and to determine the economic value of the carbon storage on each.	No	None	No	Silvopastoral	Trees/shrubs on pasture	Cuba	Basic Unit of Cooperative Production (UBPC), Marti municipality	Tropical	None	Not specified	N/A	N/A	Agriculture	Spatial	No	No	No	No	Ecosystem services	Reg & Main - Mediation of waste, toxics and other	N/A	Carbon sequestration	Quantitative	Positive	The carbon stored by the silvopastoral system was higher, in all cases, than in the system of natural pasture.	No	N/A	N/A	N/A
31936503	SB	2018-05-14	Bohnert T ; Wenzel A ; Altenhovel C ; Beeretz L ; Tjitrosoedirdjo SS ; Meijide A ; Rembold K ; Kreft H ; (2016). Effects of land-use change on vascular epiphyte diversity in Sumatra (Indonesia) BIOLOGICAL CONSERVATION, 202, pp.20-29.	Journal article	Bohnert T ; Wenzel A ; Altenhovel C ; Beeretz L ; Tjitrosoedirdjo SS ; Meijide A ; Rembold K ; Kreft H ;	2016	Effects of land-use change on vascular epiphyte diversity in Sumatra (Indonesia)	Biological Conservation	202	Biodiversity, Macroecology & Biogeography, University of Göttingen, Büsgenweg 1, 37077 Göttingen, Germany	Germany	German Research Foundation (DFG)	This study compares epiphyte communities in four land use types: lowland rainforest, jungle rubber agroforest, oil palm monoculture, and rubber monoculture.	No	None	No	Agroforestry (general)	Trees integrated with plantation crops	Indonesia	lowlands of Jambi Province, central Sumatra (Indonesia)	Tropical	None	120	plots	N/A	Multiple	Spatial	No	No	No	No	Ecosystem services	Reg & Main - Physical, chemical, biological cond.	N/A	Epiphyte abundance & diversity	Quantitative	Mixed	At plot level, lowland rainforest, jungle rubber (agroforestry), and oil palm monoculture were statistically indistinguishable in terms of richness, diversity, and evenness but had significantly higher values than rubber. Oil palm plantations had the highest epiphyte abundance, but lowest total species number of all systems. Furthermore, oil palm had distinct, fern-dominated epiphyte communities …	No	N/A	Not applicable	Not applicable
32377525	SB	2018-05-14	Catacutan D, Bertomeu M, Arbes L, Duque C, and Butra N. (2008). Fluctuating fortunes of a collective enterprise: the case of the Agroforestry Tree Seeds Association of Lantapan (ATSAL) in the Philippines.. Small-scale Forestry, 7(3/4), pp..	Journal article	Catacutan D ; Bertomeu M ; Arbes L ; Duque C ; Butra N ;	2008	Fluctuating fortunes of a collective enterprise: the case of the Agroforestry Tree Seeds Association of Lantapan (ATSAL) in the Philippines.	Small-scale Forestry	7	World Agroforestry Centre (ICRAF), Malaybalay City, Philippines	Philippines	ICRAF	This paper reports the initial results of a study to assess the effectiveness of the Agroforestry Tree Seeds Association of Lantapan (ATSAL). The main of purpose of ATSAL members was to harness collective will, skills, talents and efforts in meeting five key objectives: (1) to collect and process high quality tree seeds to meet planting requirements for members’ tree farming and for the markets; …	Yes	Enhancing access to tree germplasm	No	Agroforestry (general)	Not specified	Philippines	Bukidnon province of Mindanao	Tropical	None	1	watershed	The issue confronting ATSAL was neither the lack of technical competence to produce high quality seeds, nor the lack of a market per se, but its organizational weaknesses.	Agriculture	Temporal	No	No	No	No	Agricultural productivity	Profitability	N/A	Cumulative sales value of agroforestry seeds	Quantitative	Positive	Sales of seeds increased farmer's income, but was variable and failed over time	Yes	Collective action	Theory of change	Framing the study
32377525	SB	2018-05-14	Catacutan D, Bertomeu M, Arbes L, Duque C, and Butra N. (2008). Fluctuating fortunes of a collective enterprise: the case of the Agroforestry Tree Seeds Association of Lantapan (ATSAL) in the Philippines.. Small-scale Forestry, 7(3/4), pp..	Journal article	Catacutan D ; Bertomeu M ; Arbes L ; Duque C ; Butra N ;	2008	Fluctuating fortunes of a collective enterprise: the case of the Agroforestry Tree Seeds Association of Lantapan (ATSAL) in the Philippines.	Small-scale Forestry	7	World Agroforestry Centre (ICRAF), Malaybalay City, Philippines	Philippines	ICRAF	This paper reports the initial results of a study to assess the effectiveness of the Agroforestry Tree Seeds Association of Lantapan (ATSAL). The main of purpose of ATSAL members was to harness collective will, skills, talents and efforts in meeting five key objectives: (1) to collect and process high quality tree seeds to meet planting requirements for members’ tree farming and for the markets; …	Yes	Farmer capacity development	No	Agroforestry (general)	Not specified	Philippines	Bukidnon province of Mindanao	Tropical	None	1	watershed	The issue confronting ATSAL was neither the lack of technical competence to produce high quality seeds, nor the lack of a market per se, but its organizational weaknesses.	Agriculture	Temporal	No	No	No	No	Human well-being	Other	N/A	Observation of technical knowledge development	Qualitative	Positive	ATSAL perceived to transfer technical competence	Yes	Collective action	Theory of change	Framing the study
31936478	KN	2018-05-21	de Souza SEXF, Vidal E, Chagas GD, Elgar AT, and Brancalion PHS. 2016. "Ecological outcomes and livelihood benefits of community-managed agroforests and second growth forests in Southeast Brazil". BIOTROPICA 48(6):868-881.	Journal article	de Souza SEXF, Vidal E, Chagas GD, Elgar AT, and Brancalion PHS	2016	Ecological outcomes and livelihood benefits of community-managed agroforests and second growth forests in Southeast Brazil	Biotropica	48	University of Sao Paulo	Brazil	Sao Paulo Research Foundation (FAPESP #2011/02941-5) and National Council for Scientific and Technological Development (CNPq) for financial support, and PHSB thanks CNPq for a productivity grant (#304817/2015-5).	Compare agroforestry, secondary forests and natural forests as control on supporting livelihoods, vegetation structure and composition, and valued plants	No	None	No	Agrisilvicultural	Trees integrated with plantation crops	Brazil	Sao Paulo State (South Eastern Brazil)	Tropical	None	16	plots	N/A	Multiple	Spatial	No	No	No	No	Ecosystem services	Reg & Main - Physical, chemical, biological cond.	N/A	Species richness	Quantitative	Negative	Species richness higer in natural forest, followed by secondary forest, and final I agroforestro system	No	N/A	Not applicable	Not applicable
31936478	KN	2018-05-21	de Souza SEXF, Vidal E, Chagas GD, Elgar AT, and Brancalion PHS. 2016. "Ecological outcomes and livelihood benefits of community-managed agroforests and second growth forests in Southeast Brazil". BIOTROPICA 48(6):868-881.	Journal article	de Souza SEXF, Vidal E, Chagas GD, Elgar AT, and Brancalion PHS	2016	Ecological outcomes and livelihood benefits of community-managed agroforests and second growth forests in Southeast Brazil	Biotropica	48	University of Sao Paulo	Brazil	Sao Paulo Research Foundation (FAPESP #2011/02941-5) and National Council for Scientific and Technological Development (CNPq) for financial support, and PHSB thanks CNPq for a productivity grant (#304817/2015-5).	Compare agroforestry, secondary forests and natural forests as control on supporting livelihoods, vegetation structure and composition, and valued plants	No	None	No	Agrisilvicultural	Trees integrated with plantation crops	Brazil	Sao Paulo State (South Eastern Brazil)	Tropical	None	45	people	N/A	Multiple	Spatial	No	No	No	No	Human well-being	Income and household expenditure	N/A	Number of times a product was mentioned as an important product in terms of income contribution during interviews	Qualitative	Uncertain	Agroforestry and Secomdary forests were the most cited ones	No	N/A	Not applicable	Not applicable
31936755	KN	2018-05-21	Gonzalez-Zamora A, Esperon-Rodriguez M, and Barradas VL. 2016. "Mountain cloud forest and grown-shade coffee plantations: A comparison of tree biodiversity in central Veracruz, Mexico". FOREST SYSTEMS 25(1):.	Journal article	Gonzalez-Zamora A, Esperon-Rodriguez M, and Barradas VL.	2016	Mountain cloud forest and grown-shade coffee plantations: A comparison of tree biodiversity in central Veracruz, Mexico	Forest Systems	25	Universidad Autonoma de Mexico	Mexico	N/A	The objective of this work is to compare tree diversity and richness among one grown-shade coffee plantation (CAE) and two sites of montane cloud forests, one preserved (MCF1) and other perturbed (MCF2). We also develop an analysis of the importance of coffee plantations as a refuge of tree species, holding a potential role for conservation.	No	None	No	Agrisilvicultural	Trees integrated with plantation crops	Mexico	Coatepec-Xiico region, Veracruz	Tropical	None	1500 x 3 plots	m2	N/A	Multiple	Spatial	No	No	No	No	Ecosystem services	Reg & Main - Physical, chemical, biological cond.	N/A	Tree diversity	Both	Negative	Tree diversity is negative for agroforestry (higher diversity found in protected mountain cloud forest and the least in coffe agroforestry)	No	N/A	Not applicable	Not applicable
31936757	KN	2018-05-21	Lawer EA, and Darkoh EL. 2016. "Effects of agroecosystems on insect and insectivorous bat activity: a preliminary finding based on light trap and mist net captures". TURKISH JOURNAL OF ZOOLOGY 40(3):423-432.	Journal article	Lawer EA, and Darkoh EL.	2016	Effects of agroecosystems on insect and insectivorous bat activity: a preliminary finding based on light trap and mist net captures	Turkish Journal of Zoology	40	University for Development Studies	Ghana	Kumasi Center for Collaborative Research	This study investigated the effects of agroecosystems on predator–prey activities. Compre fallow land with 6 other agroecosystems (cocoa, teak, mixed plantation, palm oil, maize, cashew)	No	None	No	Agrisilvicultural	Improved or rotational fallow	Ghana	Kwamang, Sekyere Central District of Ashanti Region	Tropical	None	128	bats	N/A	Agriculture	Spatial	No	No	No	No	Ecosystem services	Reg & Main - Physical, chemical, biological cond.	N/A	Bat activity and insect activity	Quantitative	Positive	Rotational fallow showed higher bat activity than the others. Also, it showed high level of overall insect activity	No	N/A	Not applicable	Not applicable
31936631	KN	2018-05-21	Marin L, Philpott SM, De la Mora A, Nunez GI, Tryban S, and Perfecto I. 2016. "Response of ground spiders to local and landscape factors in a Mexican coffee landscape". AGRICULTURE ECOSYSTEMS & ENVIRONMENT 222:80-92.	Journal article	Marin L, Philpott SM, De la Mora A, Nunez GI, Tryban S, and Perfecto I.	2016	Response of ground spiders to local and landscape factors in a Mexican coffee landscape	Agriculture Ecosystems and Environment	222	University of Michigan	USA	National Council of Science and Technology in Mexico (CONACYT), University of Michigan, NSF	Compare cofee management (low shade and high shade) and its abiotic characteristics affect ground spiders richness, abundance and composition compared to natural forests.	No	None	No	Agrisilvicultural	Trees integrated with plantation crops	Mexico	Soconusco region, Chiapas	Tropical	None	37	sites	Elevation (higher elevation, higher spider abundance and diversity)	Primary forest	Spatial	No	No	No	No	Ecosystem services	Reg & Main - Physical, chemical, biological cond.	N/A	Ground spider abundance	Quantitative	Negative	Spiders were more abundant and rich in low shade coffee	No	N/A	Not applicable	Not applicable
31936522	KN	2018-05-21	Neira DP. 2016. "Energy efficiency of cacao agroforestry under traditional and organic management". AGRONOMY FOR SUSTAINABLE DEVELOPMENT 36(3):.	Journal article	Neira, DP	2016	Energy efficiency of cacao agroforestry under traditional and organic management	Agronomy for Sustainable Development	36	Leon University and Universidad Estatal del Milagro	Spain and Ecuador	N/A	Compare traditional agroforestry, semi-technical agroforestry, monocrop technification, organix agroforestry for cacao production to determine the profitability of the techniques and measure the non-renewable energy dependance.	No	None	No	Agrisilvicultural	Trees integrated with plantation crops	Ecuador	Guayas	Tropical	None	43	farms	N/A	Agriculture	Spatial	No	No	No	No	Human well-being	Income and household expenditure	N/A	ROI per hectare	Quantitative	Negative	Technified monocrop had better profitability than agroforestry options. Although, this comes with an offset of higher dependance of non-renewable energy.	No	N/A	Not applicable	Not applicable
31936522	KN	2018-05-21	Neira DP. 2016. "Energy efficiency of cacao agroforestry under traditional and organic management". AGRONOMY FOR SUSTAINABLE DEVELOPMENT 36(3):.	Journal article	Neira, DP	2016	Energy efficiency of cacao agroforestry under traditional and organic management	Agronomy for Sustainable Development	36	Leon University and Universidad Estatal del Milagro	Spain and Ecuador	N/A	Compare traditional agroforestry, semi-technical agroforestry, monocrop technification, organix agroforestry for cacao production to determine the profitability of the techniques and measure the non-renewable energy dependance.	No	None	No	Agrisilvicultural	Trees integrated with plantation crops	Ecuador	Guayas	Tropical	None	43	farms	N/A	Agriculture	Spatial	No	No	No	No	Human well-being	Other	N/A	ROI (considering the use of non-renewable energy) per hectare	Quantitative	Positive	Organic agroforestry and agroforestry techinques have higher return on investment than technified monocrop	No	N/A	Not applicable	Not applicable
31936590	KN	2018-05-22	Novais SMA, Macedo-Reis LE, DaRocha WD, and Neves FS. 2016. "Effects of habitat management on different feeding guilds of herbivorous insects in cacao agroforestry systems". REVISTA DE BIOLOGIA TROPICAL 64(2):763-777.	Journal article	Novais SMA, Macedo-Reis LE, DaRocha WD, and Neves FS.	2016	Effects of habitat management on different feeding guilds of herbivorous insects in cacao agroforestry systems	Revista de Biologia Tropical	64	Universidade Federal de Minas Gerais	Brazil	Federal University of Minas Gerais	Compare cacao traditional planting agroforestry (CTCS), compared to rubber agroforest and natural forest on herbivorous insect community	No	None	No	Agrisilvicultural	Trees integrated with plantation crops	Brazil	Southeaster Bahia, Una municipality	Tropical	None	54	traps	N/A	Primary forest	Spatial	No	No	No	No	Ecosystem services	Reg & Main - Physical, chemical, biological cond.	N/A	Abundance and richness of herbivourous insects	Quantitative	Negative	Better insect diversity and richness in more diverse environments such as natural forest and CTCS than rubber agroforest	No	N/A	Not applicable	Not applicable
31936481	KN	2018-05-22	Nurinsiyah AS, Fauzia H, Hennig C, and Hausdorf B. 2016. "Native and introduced land snail species as ecological indicators in different land use types in Java". ECOLOGICAL INDICATORS 70:557-565.	Journal article	Nurinsiyah AS, Fauzia H, Hennig C, and Hausdorf B.	2016	Native and introduced land snail species as ecological indicators in different land use types in Java	Ecological Indicators	70	University of Hamburg	Germany	Museum Zoologicum Bogoriense (Indonesian Institute of Science), Indonesian-German Scholarship Program, University of Hamburg, PSRC-GrantEP/K033972/1	Compare landuse types: primary forest, teak plantation bordered with primary forest, agroforest, teak plantation bordered by agroforest. On land snail species as ecological indicators	No	None	No	Agrisilvicultural	Trees integrated with plantation crops	Indonesia	Kendeng Mountains, Malang Regency, Esat Java	Tropical	None	40	plots	N/A	Primary forest	Spatial	No	No	No	No	Ecosystem services	Reg & Main - Physical, chemical, biological cond.	N/A	Abundance and richness of native land snails	Quantitative	Negative	Higher level of native land snails on native forest compared to agroforest. The opposite is observed on introduced land snail species, which is a sign of perturbed ecosystems. Plantations and agroforest plots bordering primary forest seem to help buffer the effects of introduced species and help native fauna.	No	N/A	Not applicable	Not applicable
31936675	KN	2018-05-22	Pagiola S, Honey-Roses J, and Freire-Gonzalez J. 2016. "Evaluation of the Permanence of Land Use Change Induced by Payments for Environmental Services in Quindio, Colombia". PLOS ONE 11(3):.	Journal article	Pagiola S ; Honey-Roses J ; Freire-Gonzalez J	2016	Evaluation of the Permanence of Land Use Change Induced by Payments for Environmental Services in Quindio, Colombia	PLOS ONE	11	World Bank	USA	Bank-Netherlands Partnership Program	PES intervention to promote silvopastoral techniques, measuring the impact after the intervention.	No	Incentive provision	No	Silvopastoral	Trees/shrubs on pasture	Colombia	Quindío	Tropical	Difference-in-difference	99	Households	N/A	Agriculture	Temporal	No	Yes	No	No	Ecosystem services	Reg & Main - Physical, chemical, biological cond.	N/A	Increase in Environmental Service Index (ESI) per hectare, and the % increase in ESI	Quantitative	Positive	There was a permanence of silvopastoral land use after the program, on some of the treatment and control groups. This assumes that they found benefits using this technique.	Yes	Introduction of silvapastoral technical assistance and monetary incentives would create a change in land use. Promoting silvopastoral use within households, they would realice of the economic and environmental benefits, and will keep it even after monetary incentives were over.	Theory of change	Framing the study
31936752	KN	2018-05-22	Prado MRV, Ramos FT, Weber OLD, and Muller CB. 2016. "ORGANIC CARBON AND TOTAL NITROGEN IN THE DENSIMETRIC FRACTIONS OF ORGANIC MATTER UNDER DIFFERENT SOIL MANAGEMENT". REVISTA CAATINGA 29(2):263-273.	Journal article	Prado MRV, Ramos FT, Weber OLD, and Muller CB.	2016	ORGANIC CARBON AND TOTAL NITROGEN IN THE DENSIMETRIC FRACTIONS OF ORGANIC MATTER UNDER DIFFERENT SOIL MANAGEMENT	Revista Caatinga	29	Universidade Federal de Mato Grosso	Brazil	N/A	Organic carbon and total nitrogen of the light and heavy fractions of the surface organiza matter under natural forest, agroforestry 1, 2 and 3, a grazing area, and a silvipastoril system	No	None	Yes	Agrisilvicultural	Trees integrated with plantation crops	Brazil	Estrela Farm, Rondonia	Tropical	None	6	plots	N/A	Primary forest	Spatial	No	No	No	No	Ecosystem services	Reg & Main - Physical, chemical, biological cond.	N/A	Organic Carbon and Total Nitrogen	Quantitative	Positive	The most diverse agroforestry system (system 2) had higher OC and TN than natural forest, indicating that a diversified agroforestry system improve effectively soil quality after deforestation	No	N/A	Not applicable	Not applicable
31936752	KN	2018-05-22	Prado MRV, Ramos FT, Weber OLD, and Muller CB. 2016. "ORGANIC CARBON AND TOTAL NITROGEN IN THE DENSIMETRIC FRACTIONS OF ORGANIC MATTER UNDER DIFFERENT SOIL MANAGEMENT". REVISTA CAATINGA 29(2):263-273.	Journal article	Prado MRV, Ramos FT, Weber OLD, and Muller CB.	2016	ORGANIC CARBON AND TOTAL NITROGEN IN THE DENSIMETRIC FRACTIONS OF ORGANIC MATTER UNDER DIFFERENT SOIL MANAGEMENT	Revista Caatinga	29	Universidade Federal de Mato Grosso	Brazil	N/A	Organic carbon and total nitrogen of the light and heavy fractions of the surface organiza matter under natural forest, agroforestry 1, 2 and 3, a grazing area, and a silvipastoril system	No	None	Yes	Agrosilvopastoral	Integrated production of animals, crops, and wood	Brazil	Estrela Farm, Rondonia	Tropical	None	6	plots	N/A	Primary forest	Spatial	No	No	No	No	Ecosystem services	Reg & Main - Physical, chemical, biological cond.	N/A	Organic Carbon and Total Nitrogen	Quantitative	Positive	The most diverse agroforestry system (system 2) had higher OC and TN than natural forest, indicating that a diversified agroforestry system improve effectively soil quality after deforestation	No	N/A	Not applicable	Not applicable
31936633	KN	2018-05-22	Quazi SA, and Ticktin T. 2016. "Understanding drivers of forest diversity and structure in managed landscapes: Secondary forests, plantations, and agroforests in Bangladesh". FOREST ECOLOGY AND MANAGEMENT 366:118-134.	Journal article	Quazi SA, and Ticktin T.	2016	Understanding drivers of forest diversity and structure in managed landscapes: Secondary forests, plantations, and agroforests in Bangladesh	Forest Ecology and Management	366	University of Hawai’i	USA	East-West Center, International Peace Scholarship, Lewis and Clark Fund for Exploration and Field Research, International Foundation for Science, Rufford Small Grants for Nature	Compare agroforest, monoculture and secondary forest in terms of vegetation structure, tree diversity and richness, and avian diversity and richness, and which abiotic factors affect this.	No	None	No	Agrisilvicultural	Trees integrated with plantation crops	Bangladesh	Sylhet, northeastern Bangladesh	Tropical	None	54	sample plots	N/A	Multiple	Spatial	No	No	No	No	Ecosystem services	Reg & Main - Physical, chemical, biological cond.	N/A	Tree diversity/richness and avian diversity/richness	Quantitative	Positive	Betel agroforest has better tree richness and diversity, and avifaunal richness than teak plantations, being better for conservation. Vegetation was equal or higher when compared to natural forest, and avifaunal was higher in natural forest.	No	N/A	Not applicable	Not applicable
31936482	KN	2018-05-23	Rimhanen K, Ketoja E, Yli-Halla M, and Kahiluoto H. 2016. "Ethiopian agriculture has greater potential for carbon sequestration than previously estimated". GLOBAL CHANGE BIOLOGY 22(11):3739-3749.	Journal article	Rimhanen K, Ketoja E, Yli-Halla M, and Kahiluoto H.	2016	Ethiopian agriculture has greater potential for carbon sequestration than previously estimated	Global Change Biology	22	Natural Resources Institute Finland	Finland	Academy of Finland	Comapre agroforestry, restrained grazing, and farmland terracing with control (traditional farming) in soil carbon sequestration.	No	None	No	Agrisilvicultural	Tree gardens	Ethiopia	Kobo (Amhara region) and Sire (Oromia region)	Tropical	None	23	paired plots	N/A	Agriculture	Spatial	No	No	No	No	Ecosystem services	Reg & Main - Mediation of waste, toxics and other	N/A	Carbon soil stock	Quantitative	Positive	Agroforestry and restrained grazing showed clear improvements when compared to their control	No	N/A	Not applicable	Not applicable
31936514	KN	2018-05-23	Sistla SA, Roddy AB, Williams NE, Kramer DB, Stevens K, and Allison SD. 2016. "Agroforestry Practices Promote Biodiversity and Natural Resource Diversity in Atlantic Nicaragua". PLOS ONE 11(9):.	Journal article	Sistla SA, Roddy AB, Williams NE, Kramer DB, Stevens K, and Allison SD.	2016	Agroforestry Practices Promote Biodiversity and Natural Resource Diversity in Atlantic Nicaragua	PLOS ONE	11	Hampshire College and UC Irvine	USA	U.S. National Socio-Environmental Synthesis Center (SESYNC), the Helmholtz Centre for Environmental Research (UFZ), and the German Center for Integrative Biodiversity Research (iDIV) Biodiversity and Ecosystem Services working group	Comapre three land use types (agroforestry, pasture, and secondary forest) affect total plant species (cultivated and wild) diversity and soil properties	No	None	No	Agrisilvicultural	Trees integrated with plantation crops	Nicaragua	Pearl Lagoon Basin	Tropical	None	32	sites	N/A	Multiple	Spatial	No	No	No	No	Ecosystem services	Reg & Main - Physical, chemical, biological cond.	N/A	Soil fertility	Quantitative	Positive	Agroforest systems had similar soil fertility when compared to secondary forests. Both are better than pasture.	No	N/A	Not applicable	Not applicable
31936514	KN	2018-05-23	Sistla SA, Roddy AB, Williams NE, Kramer DB, Stevens K, and Allison SD. 2016. "Agroforestry Practices Promote Biodiversity and Natural Resource Diversity in Atlantic Nicaragua". PLOS ONE 11(9):.	Journal article	Sistla SA, Roddy AB, Williams NE, Kramer DB, Stevens K, and Allison SD.	2016	Agroforestry Practices Promote Biodiversity and Natural Resource Diversity in Atlantic Nicaragua	PLOS ONE	11	Hampshire College and UC Irvine	USA	U.S. National Socio-Environmental Synthesis Center (SESYNC), the Helmholtz Centre for Environmental Research (UFZ), and the German Center for Integrative Biodiversity Research (iDIV) Biodiversity and Ecosystem Services working group	Comapre three land use types (agroforestry, pasture, and secondary forest) affect total plant species (cultivated and wild) diversity and soil properties	No	None	No	Agrisilvicultural	Trees integrated with plantation crops	Nicaragua	Pearl Lagoon Basin	Tropical	None	32	sites	N/A	Multiple	Spatial	No	No	No	No	Ecosystem services	Reg & Main - Physical, chemical, biological cond.	N/A	Plant diversity	Quantitative	Positive	Agroforest systems had higher or equal levels of plant diversity, when compared to secndary forests. Both atr better than pasture.	No	N/A	Not applicable	Not applicable
32374023	KN	2018-05-23	Girma Z, Mamo Y, and Ersado M. 2012. "Species composition, distribution and relative abundance of large mammals in and around Wondo Genet Forest patch, southern Ethiopia.". Asian Journal of Applied Sciences 5(8):.	Journal article	Girma Z ; Mamo Y ; Ersado M ;	2012	Species composition, distribution and relative abundance of large mammals in and around Wondo Genet Forest patch, southern Ethiopia.	Asian Journal of Applied Sciences	5	Hawassa University	Ethiopia	Department of Wildlife and Eco-tourism, and Hawassa University	Compare natural forest, plantations, wooded grassland and agroforestry habitat types for wild large mammals	No	None	Yes	Agrisilvicultural	Trees integrated with plantation crops	Ethiopia	Southern Ethiopia	Tropical	None	30	transects	N/A	Multiple	Spatial	No	No	No	No	Ecosystem services	Reg & Main - Physical, chemical, biological cond.	N/A	Large wild mammals diversity and abundance	Quantitative	Negative	Agroforestry had the least abundance and diversity of large mammal species	No	N/A	Not applicable	Not applicable
32374023	KN	2018-05-23	Girma Z, Mamo Y, and Ersado M. 2012. "Species composition, distribution and relative abundance of large mammals in and around Wondo Genet Forest patch, southern Ethiopia.". Asian Journal of Applied Sciences 5(8):.	Journal article	Girma Z ; Mamo Y ; Ersado M ;	2012	Species composition, distribution and relative abundance of large mammals in and around Wondo Genet Forest patch, southern Ethiopia.	Asian Journal of Applied Sciences	5	Hawassa University	Ethiopia	Department of Wildlife and Eco-tourism, and Hawassa University	Compare natural forest, plantations, wooded grassland and agroforestry habitat types for wild large mammals	No	None	Yes	Silvopastoral	Trees/shrubs on pasture	Ethiopia	Southern Ethiopia	Tropical	None	30	transects	N/A	Multiple	Spatial	No	No	No	No	Ecosystem services	Reg & Main - Physical, chemical, biological cond.	N/A	Large wild mammals diversity and abundance	Quantitative	Negative	Agroforestry had the least abundance and diversity of large mammal species	No	N/A	Not applicable	Not applicable
32376332	KN	2018-05-26	Wang ChongYun, Meer P van der, Peng MingChun, Douven W, Hessel R, and Dang ChenLin. 2009. "Ecosystem services assessment of two watersheds of Lancang River in Yunnan, China with a decision tree approach.". Ambio 38(1):.	Journal article	Wang ChongYun, Meer P van der, Peng MingChun, Douven W, Hessel R, and Dang ChenLin.	2009	Ecosystem Services Assessment of Two Watersheds of Lancang River in Yunnan, China with a Decision Tree Approach	AMBIO	38	Yunnan University	China	N/A	Compare 2 watershed adjacent areas for ecosystme services (protection, biodiversity, production expressed by ecosystem composition, soil types, landform features, human activities) through a decision tree method.	No	None	No	Agrisilvicultural	Trees integrated with plantation crops	China	Fengqing River Catchment (Fengquing County) and Xiaojie River Catchment (Yunxian County), Yunnan province	Tropical	None	25	sample plots	N/A	Agriculture	Spatial	No	No	No	No	Ecosystem services	Reg & Main - Physical, chemical, biological cond.	N/A	Total basal area and canopy cover indicating soil protection	Quantitative	Positive	Agroforest tea increased total basal area and canopy cover compared to tea plantations	No	N/A	Not applicable	Not applicable
31938021	KN	2018-05-26	Graefe S, Dufour D, Giraldo A, Munoz LA, Mora P, Solis H, Garces H, and Gonzalez A. 2011. "Energy and carbon footprints of ethanol production using banana and cooking banana discard: A case study from Costa Rica and Ecuador". BIOMASS & BIOENERGY 35(7):2640-2649.	Journal article	Graefe S, Dufour D, Giraldo A, Munoz LA, Mora P, Solis H, Garces H, and Gonzalez A.	2011	Energy and carbon footprints of ethanol production using banana and cooking banana discard: A case study from Costa Rica and Ecuador	Biomass & Bioenergy	35	International Center for Tropical Agriculture (CIAT)	Colombia	FONTAGRO (Fondo Regional de Tecnologia Agropecuaria)	Compare 3 production systems (agroforestry in Costa Rica, organic banana, and traditional banana plantation in Ecuador) in terms of energy (etahnol production) from discards of Musa spp. The net energy balance and carbon footprint comparing these systems is of interest. Looks to quantify the economic benefit that farmers could obtain from this activity.	No	None	No	Agrisilvicultural	Trees integrated with plantation crops	Costa Rica	Guayas and Chimborazo in Ecuador, not specified in Costa Rica	Tropical	None	100	farmers	N/A	Agriculture	Spatial	No	No	No	No	Human well-being	Income and household expenditure	N/A	Net energy balance considering all relevant statges of production including agricultural production, transport of biomass to processing plant, processing to ethanol. Net energy was calculated as the energy ethanol created - fossil energy consumed in production	Quantitative	Positive	Agroforestry had better net energy balance than the organic and traditional banana plantations	No	N/A	Not applicable	Not applicable
31938021	KN	2018-05-26	Graefe S, Dufour D, Giraldo A, Munoz LA, Mora P, Solis H, Garces H, and Gonzalez A. 2011. "Energy and carbon footprints of ethanol production using banana and cooking banana discard: A case study from Costa Rica and Ecuador". BIOMASS & BIOENERGY 35(7):2640-2649.	Journal article	Graefe S, Dufour D, Giraldo A, Munoz LA, Mora P, Solis H, Garces H, and Gonzalez A.	2011	Energy and carbon footprints of ethanol production using banana and cooking banana discard: A case study from Costa Rica and Ecuador	Biomass & Bioenergy	35	International Center for Tropical Agriculture (CIAT)	Colombia	FONTAGRO (Fondo Regional de Tecnologia Agropecuaria)	Compare 3 production systems (agroforestry in Costa Rica, organic banana, and traditional banana plantation in Ecuador) in terms of energy (etahnol production) from discards of Musa spp. The net energy balance and carbon footprint comparing these systems is of interest. Looks to quantify the economic benefit that farmers could obtain from this activity.	No	None	No	Agrisilvicultural	Trees integrated with plantation crops	Ecuador	Guayas and Chimborazo in Ecuador, not specified in Costa Rica	Tropical	None	100	farmers	N/A	Agriculture	Spatial	No	No	No	No	Human well-being	Income and household expenditure	N/A	Net energy balance considering all relevant statges of production including agricultural production, transport of biomass to processing plant, processing to ethanol. Net energy was calculated as the energy ethanol created - fossil energy consumed in production	Quantitative	Positive	Agroforestry had better net energy balance than the organic and traditional banana plantations	No	N/A	Not applicable	Not applicable
31937345	KN	2018-05-26	Guimaraes GP, Mendona ED, Passos RR, and Andrade FV. 2014. "SOIL AGGREGATION AND ORGANIC CARBON OF OXISOLS UNDER COFFEE IN AGROFORESTRY SYSTEMS". REVISTA BRASILEIRA DE CIENCIA DO SOLO 38(1):278-287.	Journal article	Guimaraes GP, Mendona ED, Passos RR, and Andrade FV.	2014	SOIL AGGREGATION AND ORGANIC CARBON OF OXISOLS UNDER COFFEE IN AGROFORESTRY SYSTEMS	Revista Brasileira de Ciencia Do solo	38	Federal Institute of Espírito Santo	Brazil	Espirito Santo Research Foundation	Asses impacts of organic and agroforestry coffee production systems on soil physical properties	No	None	No	Agrisilvicultural	Trees integrated with plantation crops	Brazil	Caparao, Espiritu Santo	Tropical	None	60	soil samples	N/A	Multiple	Spatial	No	No	No	No	Ecosystem services	Reg & Main - Physical, chemical, biological cond.	N/A	Soil aggregation and organic carbon content	Quantitative	Positive	Agroforestry systems had better soil aggregation than convetional coffee. Organic carbon levels in soil are higher in organic agroforestry systems than traditional system and secondary forest.	No	N/A	Not applicable	Not applicable
32373137	KN	2018-05-26	Guimaraes G P, Mendonca E de S, Passos R R, and Andrade F V. 2014. "Stocks and oxidizable fractions of soil organic matter organic coffee agroforestry systems.". Coffee Science 9(1):.	Journal article	Guimaraes G P, Mendonca E de S, Passos R R, and Andrade F V.	2014	Stocks and oxidizable fractions of soil organic matter organic coffee agroforestry systems.	Coffee Science	9	Federal Institute of Espírito Santo	Brazil	Espirito Santo Research Foundation	Evaluate the impact of coffee production under organic and agroforestry systems on C and N stock and degree of organic C oxidation	No	None	No	Agrisilvicultural	Trees integrated with plantation crops	Brazil	Caparao, Espiritu Santo	Tropical	None	60	soil samples	N/A	Multiple	Spatial	No	No	No	No	Ecosystem services	Reg & Main - Physical, chemical, biological cond.	N/A	Carbon and nitrogen stocks	Quantitative	Positive	Agroforestry systems had higher C and N soil content than full sun coffee systems	No	N/A	Not applicable	Not applicable
31936743	KN	2018-05-26	Watanabe R, Figueiredo GC, da Silva AP, Neves JCL, and de Oliveira TS. 2016. "Physical quality of a Luvisol under agroforestry systems in a semi-arid region, Brazil". SOIL RESEARCH 54(4):430-439.	Journal article	Watanabe R, Figueiredo GC, da Silva AP, Neves JCL, and de Oliveira TS.	2016	Physical quality of a Luvisol under agroforestry systems in a semi-arid region, Brazil	Soil Research	54	Universidade Federal do Ceará (UFC)	Brazil	National Council for Scientific and Technological Development (CNPq)	Evaluate the degree of compaction and the compression behaviour of a Luvisol under agro-silvopastoral, silvopastoral and natural vegetation systems.	No	None	Yes	Agrosilvopastoral	Not specified	Brazil	Fazenda Crioula Farm, Sobral, Ceara	Tropical	None	15	soil samples	N/A	Secondary forest/plantation	Spatial	No	No	No	No	Ecosystem services	Reg & Main - Physical, chemical, biological cond.	N/A	Soil compression and compactness	Quantitative	Neutral	No significant differences across systems	No	N/A	Not applicable	Not applicable
31936743	KN	2018-05-26	Watanabe R, Figueiredo GC, da Silva AP, Neves JCL, and de Oliveira TS. 2016. "Physical quality of a Luvisol under agroforestry systems in a semi-arid region, Brazil". SOIL RESEARCH 54(4):430-439.	Journal article	Watanabe R, Figueiredo GC, da Silva AP, Neves JCL, and de Oliveira TS.	2016	Physical quality of a Luvisol under agroforestry systems in a semi-arid region, Brazil	Soil Research	54	Universidade Federal do Ceará (UFC)	Brazil	National Council for Scientific and Technological Development (CNPq)	Evaluate the degree of compaction and the compression behaviour of a Luvisol under agro-silvopastoral, silvopastoral and natural vegetation systems.	No	None	Yes	Silvopastoral	Not specified	Brazil	Fazenda Crioula Farm, Sobral, Ceara	Tropical	None	15	soil samples	N/A	Secondary forest/plantation	Spatial	No	No	No	No	Ecosystem services	Reg & Main - Physical, chemical, biological cond.	N/A	Soil compression and compactness	Quantitative	Neutral	No significant differences across systems	No	N/A	Not applicable	Not applicable
31938266	KN	2018-05-26	Williams-Guillen K, and Perfecto I. 2010. "Effects of Agricultural Intensification on the Assemblage of Leaf-Nosed Bats (Phyllostomidae) in a Coffee Landscape in Chiapas, Mexico". BIOTROPICA 42(5):605-613.	Journal article	Williams-Guillen K, and Perfecto I.	2010	Effects of Agricultural Intensification on the Assemblage of Leaf-Nosed Bats (Phyllostomidae) in a Coffee Landscape in Chiapas, Mexico	Biotropica	42	University of Michigan	USA	NSF, Bat Conservation International	Evaluate phillostomid bat diversity among 4 landuse types: forest fragments, low managemnet coffee (traditional polyculture), moderate management coffee (commercial polyculture), high management coffee (shade monoculture)	No	None	No	Agrisilvicultural	Trees integrated with plantation crops	Mexico	Soconusco, Chiapas	Tropical	None	3167	phyllostomid bats	N/A	Secondary forest/plantation	Spatial	No	No	No	No	Ecosystem services	Reg & Main - Physical, chemical, biological cond.	N/A	Bat diversity	Quantitative	Positive	Less intensive agroforests have higher abundance of bats than intensive managed farms like monocultures.	No	N/A	Not applicable	Not applicable
32379228	KN	2018-05-28	Wollenberg E, and Nawir A A. 2005. "Turning straw into gold: specialization among damar agroforest farmers in Pesisir, Sumatra.". Forests, and Trees and Livelihoods 15(4):.	Journal article	Wollenberg E, and Nawir A A.	2005	Turning straw into gold: specialization among damar agroforest farmers in Pesisir, Sumatra.	Forest, Trees and Livelihoods	15	Center for International Forestry Research	Indonesia	N/A	Compare income from different sources (including agroforestry) for local people and help maintain values of the forest	No	None	No	Agrisilvicultural	Tree gardens	Indonesia	Pesisir area of West Lampung, Sumatra	Tropical	None	223	households	N/A	Multiple	Spatial	No	No	No	No	Human well-being	Income and household expenditure	N/A	Cash income and in-kind income	Quantitative	Positive	Agroforest dependent households had slightly higher average income than those who did not have income from agroforests	No	N/A	Not applicable	Not applicable
31936255	KN	2018-05-28	Wordley CFR, Sankaran M, Mudappa D, and Altringham JD. 2017. "Bats in the Ghats: Agricultural intensification reduces functional diversity and increases trait filtering in a biodiversity hotspot in India". BIOLOGICAL CONSERVATION 210:48-55.	Journal article	Wordley CFR, Sankaran M, Mudappa D, and Altringham JD.	2017	Bats in the Ghats: Agricultural intensification reduces functional diversity and increases trait filtering in a biodiversity hotspot in India	Biological Conservation	210	University of Leeds	UK	Natural Environment Research Council, British Ecological Society, University of Leeds, UK India Education and Research Initiative	But functional diversity in different habitats (protected forests, forest fragments, shade coffee plantations, tea plantations)	No	None	No	Agrisilvicultural	Trees integrated with plantation crops	India	Valàrai plateau, south western ghats	Tropical	None	35	sites	N/A	Multiple	Spatial	No	No	No	No	Ecosystem services	Reg & Main - Physical, chemical, biological cond.	N/A	Bat diversity	Quantitative	Mixed	Bat diversity is higher in coffee agroforest habitat when compared to tree plantations, but it is lower when compared to primary. Diveristy is similar than in secondary forests.	No	N/A	Not applicable	Not applicable
31937164	KN	2018-05-29	Cornwell E. 2014. "Effects of different agricultural systems on soil quality in Northern Limon province, Costa Rica". REVISTA DE BIOLOGIA TROPICAL 62(3):887-897.	Journal article	Cornwell E.	2014	Effects of different agricultural systems on soil quality in Northern Limon province, Costa Rica	Revista de Biologia Tropical	62	Saint Olaf College	USA	Associated Colleges of the Midwest Costa Rica, Hugo Hermelink	Compare physical, biological and chemical soil quality indicators of caco agroforestry, banana monoculture, pinapple monoculture, pasture, and primary forest.	No	None	No	Agrisilvicultural	Trees integrated with plantation crops	Costa Rica	Limon Province	Tropical	None	18	soil samples per ecosystem	N/A	Multiple	Spatial	No	No	No	No	Ecosystem services	Reg & Main - Physical, chemical, biological cond.	N/A	Soil quality (bulk density, carbon, N, P, and earthworms)	Quantitative	Mixed	Agoforest is better than monocrop, but natural forest is better than agroforest	No	N/A	Not applicable	Not applicable
31936419	KN	2018-05-29	Wood SLR, Rhemtulla JM, and Coomes OT. 2017. "Cropping history trumps fallow duration in long-term soil and vegetation dynamics of shifting cultivation systems". ECOLOGICAL APPLICATIONS 27(2):519-531.	Journal article	Wood SLR, Rhemtulla JM, and Coomes OT	2017	Cropping history trumps fallow duration in long-term soil and vegetation dynamics of shifting cultivation systems	Ecological Applications	27	Columbia University, McGill University	Canada, USA	Natural Sciences and Engineering Research Council of Canada, Fond Quebecois de la Recherche sur la Nature et les Technologies, Global Environmental Climate Change Center at McGill University	Examine the effects of fallow duration, cropping duration, number of cultivation cycles and years since intitial clearing, and distance to primary forest on soil fertility, biomass accumulation,and tree diversity.	No	None	No	Agrisilvicultural	Improved or rotational fallow	Peru	San Jose, Iquitos	Tropical	None	48	sites	N/A	Primary forest	Temporal	No	No	No	No	Ecosystem services	Reg & Main - Physical, chemical, biological cond.	N/A	Biodiversity as species richness	Qualitative	Negative	Primary forest had more species richness than forest fallow	No	N/A	Not applicable	Not applicable
32371669	KN	2018-05-29	Cunha J M, Campos M C. C, Gaio D C, Nogueira J S, Soares M D. R, Silva D M. P, and Oliveira I A. de. 2016. "Fractal analysis in the description of soil particle-size distribution under different land-use patterns in Southern Amazonas State, Brazil.". African Journal of Agricultural Research 11(23):.	Journal article	Cunha J M, Campos M C. C, Gaio D C, Nogueira J S, Soares M D. R, Silva D M. P, and Oliveira I A. de.	2016	Fractal analysis in the description of soil particle-size distribution under different land-use patterns in Southern Amazonas State, Brazil.	African Journal of Agricultural Research	11	Federal University Amazonas	Brazil	FAPEAM and FAPESP	Compare agroforestry, sugar cane, cassava, pasture and natural forest on soil properties (fractal dimension mass of the distribution os particle sizes) and spatial variability of such fragmentation	No	None	No	Agrisilvicultural	Trees integrated with plantation crops	Brazil	Humaita and Manicore, Southern Amazonas State	Tropical	None	5	sites	N/A	Multiple	Spatial	No	No	No	No	Ecosystem services	Reg & Main - Physical, chemical, biological cond.	N/A	Fractal mass dimension	Quantitative	Positive	Agroforestry had the greatest fractal mass dimension than cassava, sugar cane, pasture and natural forest	No	N/A	Not applicable	Not applicable
31936683	KN	2018-05-29	Valencia V, Naeem S, Garcia-Barrios L, West P, and Sterling EJ. 2016. "Conservation of tree species of late succession and conservation concern in coffee agroforestry systems". AGRICULTURE ECOSYSTEMS & ENVIRONMENT 219:32-41.	Journal article	Valencia V, Naeem S, Garcia-Barrios L, West P, and Sterling EJ.	2016	Conservation of tree species of late succession and conservation concern in coffee agroforestry systems	Agriculture Ecosystems and Environment	219	Columbia University	USA	Earth Institute, El Coelgio de la Frontera Sur, Dept. Ecology, Evolution and Env Biology, Institute of Latin American Studies	Uncover the management processes that may explain variability in the proportion of trees of Conservatio Concern (CC) and late succession (LS)	No	None	No	Agrisilvicultural	Improved or rotational fallow	Mexico	La Sepultura Biosphere Reserve, Chiapas	Tropical	None	41	sites	N/A	Primary forest	Spatial	No	No	No	No	Ecosystem services	Reg & Main - Physical, chemical, biological cond.	N/A	Diversity of trees	Quantitative	Negative	Natural forest had higher trees diversity than coffee agroforest	No	N/A	Not applicable	Not applicable
31936683	KN	2018-05-29	Valencia V, Naeem S, Garcia-Barrios L, West P, and Sterling EJ. 2016. "Conservation of tree species of late succession and conservation concern in coffee agroforestry systems". AGRICULTURE ECOSYSTEMS & ENVIRONMENT 219:32-41.	Journal article	Valencia V, Naeem S, Garcia-Barrios L, West P, and Sterling EJ.	2016	Conservation of tree species of late succession and conservation concern in coffee agroforestry systems	Agriculture Ecosystems and Environment	219	Columbia University	USA	Earth Institute, El Coelgio de la Frontera Sur, Dept. Ecology, Evolution and Env Biology, Institute of Latin American Studies	Uncover the management processes that may explain variability in the proportion of trees of Conservatio Concern (CC) and late succession (LS)	No	None	No	Agrisilvicultural	Trees integrated with plantation crops	Mexico	La Sepultura Biosphere Reserve, Chiapas	Tropical	None	41	sites	N/A	Primary forest	Spatial	No	No	No	No	Ecosystem services	Reg & Main - Physical, chemical, biological cond.	N/A	Diversity of trees	Quantitative	Negative	Natural forest had higher trees diversity than coffee agroforest	No	N/A	Not applicable	Not applicable
31938942	KN	2018-05-30	Van Bael SA, Bichier P, Ochoa I, and Greenberg R. 2007. "Bird diversity in cacao farms and forest fragments of western Panama". BIODIVERSITY AND CONSERVATION 16(8):2245-2256.	Journal article	Van Bael SA, Bichier P, Ochoa I, and Greenberg R.	2007	Bird diversity in cacao farms and forest fragments of western Panama	Biodiversity and Conservation	16	Smithsonian Tropical Research Institute	Panama	Smithsonian Migratory Bird Center	Comapre bird diversity between cacao agroforest and forest fragments close by.	No	None	No	Agrisilvicultural	Trees integrated with plantation crops	Panama	Bocas del Toro	Tropical	None	200	points	Dry/wet season	Multiple	Spatial	No	No	No	No	Ecosystem services	Reg & Main - Physical, chemical, biological cond.	N/A	Bird species richness and mean abundance of over-wintering birds	Quantitative	Positive	Bird species richness and abundance of over-wintering birds is higher in cacao plantations than in forest fragments	No	N/A	Not applicable	Not applicable
31937152	KN	2018-05-30	van Rikxoort H, Schroth G, Laderach P, and Rodriguez-Sanchez B. 2014. "Carbon footprints and carbon stocks reveal climate-friendly coffee production". AGRONOMY FOR SUSTAINABLE DEVELOPMENT 34(4):887-897.	Journal article	van Rikxoort H, Schroth G, Laderach P, and Rodriguez-Sanchez B.	2014	Carbon footprints and carbon stocks reveal climate-friendly coffee production	Agronomy for Sustainable Development	34	UTZ Certified	Netherlands	Green Mountain Coffee Roasters.	How different coffee production systems contribute to climate change through on-farm carbon stocks and carbon footprint. Comapre traditional polyculture, commercial polyculture, shaded monoculture, unshaded monoculture	No	None	No	Agrisilvicultural	Trees integrated with plantation crops	Mexico	Not specified	Tropical	None	116	farms	N/A	Agriculture	Spatial	No	No	No	No	Ecosystem services	Reg & Main - Mediation of waste, toxics and other	N/A	Carbon footprint	Quantitative	Uncertain	Commercial agroforest polyculture had the lowest carbon footprint, while unshaded monoculture had the highest carbon footprint. Unshaded monoculture was below shaded monoculture	No	N/A	Not applicable	Not applicable
31937152	KN	2018-05-30	van Rikxoort H, Schroth G, Laderach P, and Rodriguez-Sanchez B. 2014. "Carbon footprints and carbon stocks reveal climate-friendly coffee production". AGRONOMY FOR SUSTAINABLE DEVELOPMENT 34(4):887-897.	Journal article	van Rikxoort H, Schroth G, Laderach P, and Rodriguez-Sanchez B.	2014	Carbon footprints and carbon stocks reveal climate-friendly coffee production	Agronomy for Sustainable Development	34	UTZ Certified	Netherlands	Green Mountain Coffee Roasters.	How different coffee production systems contribute to climate change through on-farm carbon stocks and carbon footprint. Comapre traditional polyculture, commercial polyculture, shaded monoculture, unshaded monoculture	No	None	No	Agrisilvicultural	Trees integrated with plantation crops	Mexico	Not specified	Tropical	None	116	farms	N/A	Agriculture	Spatial	No	No	No	No	Ecosystem services	Reg & Main - Mediation of waste, toxics and other	N/A	Carbon stocks in vegetation	Quantitative	Positive	All agroforest systems had higher carbon stocks than unshaded monoculture	No	N/A	Not applicable	Not applicable
31937152	KN	2018-05-30	van Rikxoort H, Schroth G, Laderach P, and Rodriguez-Sanchez B. 2014. "Carbon footprints and carbon stocks reveal climate-friendly coffee production". AGRONOMY FOR SUSTAINABLE DEVELOPMENT 34(4):887-897.	Journal article	van Rikxoort H, Schroth G, Laderach P, and Rodriguez-Sanchez B.	2014	Carbon footprints and carbon stocks reveal climate-friendly coffee production	Agronomy for Sustainable Development	34	UTZ Certified	Netherlands	Green Mountain Coffee Roasters.	How different coffee production systems contribute to climate change through on-farm carbon stocks and carbon footprint. Comapre traditional polyculture, commercial polyculture, shaded monoculture, unshaded monoculture	No	None	No	Agrisilvicultural	Trees integrated with plantation crops	Guatemala	Not specified	Tropical	None	116	farms	N/A	Agriculture	Spatial	No	No	No	No	Ecosystem services	Reg & Main - Mediation of waste, toxics and other	N/A	Carbon footprint	Quantitative	Uncertain	Commercial agroforest polyculture had the lowest carbon footprint, while unshaded monoculture had the highest carbon footprint. Unshaded monoculture was below shaded monoculture	No	N/A	Not applicable	Not applicable
31937152	KN	2018-05-30	van Rikxoort H, Schroth G, Laderach P, and Rodriguez-Sanchez B. 2014. "Carbon footprints and carbon stocks reveal climate-friendly coffee production". AGRONOMY FOR SUSTAINABLE DEVELOPMENT 34(4):887-897.	Journal article	van Rikxoort H, Schroth G, Laderach P, and Rodriguez-Sanchez B.	2014	Carbon footprints and carbon stocks reveal climate-friendly coffee production	Agronomy for Sustainable Development	34	UTZ Certified	Netherlands	Green Mountain Coffee Roasters.	How different coffee production systems contribute to climate change through on-farm carbon stocks and carbon footprint. Comapre traditional polyculture, commercial polyculture, shaded monoculture, unshaded monoculture	No	None	No	Agrisilvicultural	Trees integrated with plantation crops	Guatemala	Not specified	Tropical	None	116	farms	N/A	Agriculture	Spatial	No	No	No	No	Ecosystem services	Reg & Main - Mediation of waste, toxics and other	N/A	Carbon stocks in vegetation	Quantitative	Positive	All agroforest systems had higher carbon stocks than unshaded monoculture	No	N/A	Not applicable	Not applicable
31937152	KN	2018-05-30	van Rikxoort H, Schroth G, Laderach P, and Rodriguez-Sanchez B. 2014. "Carbon footprints and carbon stocks reveal climate-friendly coffee production". AGRONOMY FOR SUSTAINABLE DEVELOPMENT 34(4):887-897.	Journal article	van Rikxoort H, Schroth G, Laderach P, and Rodriguez-Sanchez B.	2014	Carbon footprints and carbon stocks reveal climate-friendly coffee production	Agronomy for Sustainable Development	34	UTZ Certified	Netherlands	Green Mountain Coffee Roasters.	How different coffee production systems contribute to climate change through on-farm carbon stocks and carbon footprint. Comapre traditional polyculture, commercial polyculture, shaded monoculture, unshaded monoculture	No	None	No	Agrisilvicultural	Trees integrated with plantation crops	Nicaragua	Not specified	Tropical	None	116	farms	N/A	Agriculture	Spatial	No	No	No	No	Ecosystem services	Reg & Main - Mediation of waste, toxics and other	N/A	Carbon footprint	Quantitative	Uncertain	Commercial agroforest polyculture had the lowest carbon footprint, while unshaded monoculture had the highest carbon footprint. Unshaded monoculture was below shaded monoculture	No	N/A	Not applicable	Not applicable
31937152	KN	2018-05-30	van Rikxoort H, Schroth G, Laderach P, and Rodriguez-Sanchez B. 2014. "Carbon footprints and carbon stocks reveal climate-friendly coffee production". AGRONOMY FOR SUSTAINABLE DEVELOPMENT 34(4):887-897.	Journal article	van Rikxoort H, Schroth G, Laderach P, and Rodriguez-Sanchez B.	2014	Carbon footprints and carbon stocks reveal climate-friendly coffee production	Agronomy for Sustainable Development	34	UTZ Certified	Netherlands	Green Mountain Coffee Roasters.	How different coffee production systems contribute to climate change through on-farm carbon stocks and carbon footprint. Comapre traditional polyculture, commercial polyculture, shaded monoculture, unshaded monoculture	No	None	No	Agrisilvicultural	Trees integrated with plantation crops	Nicaragua	Not specified	Tropical	None	116	farms	N/A	Agriculture	Spatial	No	No	No	No	Ecosystem services	Reg & Main - Mediation of waste, toxics and other	N/A	Carbon stocks in vegetation	Quantitative	Positive	All agroforest systems had higher carbon stocks than unshaded monoculture	No	N/A	Not applicable	Not applicable
31937152	KN	2018-05-30	van Rikxoort H, Schroth G, Laderach P, and Rodriguez-Sanchez B. 2014. "Carbon footprints and carbon stocks reveal climate-friendly coffee production". AGRONOMY FOR SUSTAINABLE DEVELOPMENT 34(4):887-897.	Journal article	van Rikxoort H, Schroth G, Laderach P, and Rodriguez-Sanchez B.	2014	Carbon footprints and carbon stocks reveal climate-friendly coffee production	Agronomy for Sustainable Development	34	UTZ Certified	Netherlands	Green Mountain Coffee Roasters.	How different coffee production systems contribute to climate change through on-farm carbon stocks and carbon footprint. Comapre traditional polyculture, commercial polyculture, shaded monoculture, unshaded monoculture	No	None	No	Agrisilvicultural	Trees integrated with plantation crops	El Salvador	Not specified	Tropical	None	116	farms	N/A	Agriculture	Spatial	No	No	No	No	Ecosystem services	Reg & Main - Mediation of waste, toxics and other	N/A	Carbon footprint	Quantitative	Uncertain	Commercial agroforest polyculture had the lowest carbon footprint, while unshaded monoculture had the highest carbon footprint. Unshaded monoculture was below shaded monoculture	No	N/A	Not applicable	Not applicable
31937152	KN	2018-05-30	van Rikxoort H, Schroth G, Laderach P, and Rodriguez-Sanchez B. 2014. "Carbon footprints and carbon stocks reveal climate-friendly coffee production". AGRONOMY FOR SUSTAINABLE DEVELOPMENT 34(4):887-897.	Journal article	van Rikxoort H, Schroth G, Laderach P, and Rodriguez-Sanchez B.	2014	Carbon footprints and carbon stocks reveal climate-friendly coffee production	Agronomy for Sustainable Development	34	UTZ Certified	Netherlands	Green Mountain Coffee Roasters.	How different coffee production systems contribute to climate change through on-farm carbon stocks and carbon footprint. Comapre traditional polyculture, commercial polyculture, shaded monoculture, unshaded monoculture	No	None	No	Agrisilvicultural	Trees integrated with plantation crops	El Salvador	Not specified	Tropical	None	116	farms	N/A	Agriculture	Spatial	No	No	No	No	Ecosystem services	Reg & Main - Mediation of waste, toxics and other	N/A	Carbon stocks in vegetation	Quantitative	Positive	All agroforest systems had higher carbon stocks than unshaded monoculture	No	N/A	Not applicable	Not applicable
31937152	KN	2018-05-30	van Rikxoort H, Schroth G, Laderach P, and Rodriguez-Sanchez B. 2014. "Carbon footprints and carbon stocks reveal climate-friendly coffee production". AGRONOMY FOR SUSTAINABLE DEVELOPMENT 34(4):887-897.	Journal article	van Rikxoort H, Schroth G, Laderach P, and Rodriguez-Sanchez B.	2014	Carbon footprints and carbon stocks reveal climate-friendly coffee production	Agronomy for Sustainable Development	34	UTZ Certified	Netherlands	Green Mountain Coffee Roasters.	How different coffee production systems contribute to climate change through on-farm carbon stocks and carbon footprint. Comapre traditional polyculture, commercial polyculture, shaded monoculture, unshaded monoculture	No	None	No	Agrisilvicultural	Trees integrated with plantation crops	Colombia	Not specified	Tropical	None	116	farms	N/A	Agriculture	Spatial	No	No	No	No	Ecosystem services	Reg & Main - Mediation of waste, toxics and other	N/A	Carbon footprint	Quantitative	Uncertain	Commercial agroforest polyculture had the lowest carbon footprint, while unshaded monoculture had the highest carbon footprint. Unshaded monoculture was below shaded monoculture	No	N/A	Not applicable	Not applicable
31937152	KN	2018-05-30	van Rikxoort H, Schroth G, Laderach P, and Rodriguez-Sanchez B. 2014. "Carbon footprints and carbon stocks reveal climate-friendly coffee production". AGRONOMY FOR SUSTAINABLE DEVELOPMENT 34(4):887-897.	Journal article	van Rikxoort H, Schroth G, Laderach P, and Rodriguez-Sanchez B.	2014	Carbon footprints and carbon stocks reveal climate-friendly coffee production	Agronomy for Sustainable Development	34	UTZ Certified	Netherlands	Green Mountain Coffee Roasters.	How different coffee production systems contribute to climate change through on-farm carbon stocks and carbon footprint. Comapre traditional polyculture, commercial polyculture, shaded monoculture, unshaded monoculture	No	None	No	Agrisilvicultural	Trees integrated with plantation crops	Colombia	Not specified	Tropical	None	116	farms	N/A	Agriculture	Spatial	No	No	No	No	Ecosystem services	Reg & Main - Mediation of waste, toxics and other	N/A	Carbon stocks in vegetation	Quantitative	Positive	All agroforest systems had higher carbon stocks than unshaded monoculture	No	N/A	Not applicable	Not applicable
31936544	KN	2018-05-31	Mbolo MMA, Zekeng JC, Mala WA, Fobane JL, Chimi C, Ngavounsia T, Nyako CM, Menyene LFE, and Tamanjong YV. 2016. "The role of cocoa agroforestry systems in conserving forest tree diversity in the Central region of Cameroon". AGROFORESTRY SYSTEMS 90(4):577-590.	Journal article	Mbolo MMA, Zekeng JC, Mala WA, Fobane JL, Chimi C, Ngavounsia T, Nyako CM, Menyene LFE, and Tamanjong YV.	2016	The role of cocoa agroforestry systems in conserving forest tree diversity in the Central region of Cameroon	Agroforestry Systems	90	University of Yaounde	Cameroon	N/A	Characterize floristic richness and composition of cocoa agroforestry system and secondary forest, determine status of forest species conservation and compare ecological importance of forest tree species in cacao agroforestry	No	None	No	Agrisilvicultural	Trees integrated with plantation crops	Cameroon	Nkoltsit and Ossa, Okoa village, Mbankomo sub-division	Tropical	None	14	sites	N/A	Primary forest	Spatial	No	No	No	No	Ecosystem services	Reg & Main - Physical, chemical, biological cond.	N/A	Species richness and diversity	Quantitative	Negative	Richness and diversity were higher in forests than agroforest plots	No	N/A	Not applicable	Not applicable
[truncated: 418 more rows]
