# Supplementary material for: The impacts of agroforestry on agricultural productivity, ecosystem services, and human well‐being in low‐and middle‐income countries: An evidence and gap map
Source: Campbell Syst Rev. 2019 Dec 23;16(1):e1066. doi: 10.1002/cl2.1066 (PMC8356334; doi:10.1002/cl2.1066)
Supplement: Supplementary file 2 — Supplementary information [file CL2-16-e1066-s002.xlsx]

## Sheet: Sheet1
Reference information - Empirical studies (384)		Reference information - Systematic Reviews (12)		Reference information - Impact Evaluations (8)
Abiola M.O. & Omidiji D.A. & Umeh D.N. & Edewor S.A. & Adegoke A.O. (2015). Comparative analysis of the poverty and profitability status of adopters and non-adopters of sustainable taungya farming in ogun state. Russian Journal of Agricultural and Socio-Economic Sciences, 39(3), 9-19.		Bayala J, Sileshi GW, Coe R, Kalinganire A, Tchoundjeu Z, Sinclair F, and Garrity D. (2012). Cereal yield response to conservation agriculture practices in drylands of West Africa: A quantitative synthesis. JOURNAL OF ARID ENVIRONMENTS, 78, pp.13-25.		Bostedt G, Hornell A, and Nyberg G. (2016). Agroforestry extension and dietary diversity - an analysis of the importance of fruit and vegetable consumption in West Pokot, Kenya. FOOD SECURITY, 8(1), pp.271-284.
Ajayi OC, Akinnifesi FK, Sileshi G, and Kanjipite W. (2009). Labour inputs and financial profitability of conventional and agroforestry-based soil fertility management practices in Zambia. AGREKON, 48(3), pp.276-292.		Corbeels, M., Cardinael, R., Naudin, K., Guibert, H. & Torquebiau, E. 2018. The 4 per 1000 goal and soil carbon storage under agroforestry and conservation agriculture systems in sub-Saharan Africa. Soil and Tillage Research.		Coulibaly JY, Chiputwa B, Nakelse T, and Kundhlande G. (2017). Adoption of agroforestry and the impact on household food security among farmers in Malawi. AGRICULTURAL SYSTEMS, 155, pp.52-69.
Akinnifesi FK, Sileshi G, Franzel S, Ajayi O, Harawa R, Makumba W, Chakeredza S, Mngomba S, Wolf J, Chianu J 2009, 'On-Farm Assessment of Legume Fallows and other Soil Fertility Management Options Used by Smallholder Farmers in Southern Malawi', Agricultural Journal, 4, 6, 260-271.		De Beenhouwer, M., Aerts, R. & Honnay, O. 2013. A global meta-analysis of the biodiversity and ecosystem service benefits of coffee and cacao agroforestry. Agriculture, Ecosystems & Environment, 175, 1-7.		Haggar, J., Soto G., Casanoves F., and Virginio E. (2017). Environmental-Economic Benefits and Trade-Offs on Sustainably Certified Coffee Farms. Ecological Indicators, 79 pp. 330-337.
Alabi RA, Daramola AG, and Ajibefun IA. (2004). The relative advantage of agroforestry system over arable crop farming: Empirical evidence from cocoa based agroforestry and arable crop farming systems in Oyo State, Nigeria. JOURNAL OF FOOD AGRICULTURE & ENVIRONMENT, 2(2), pp.169-172.		Dressler, W. H., Wilson, D., Clendenning, J., Cramb, R., Keenan, R., et al. 2017. The impact of swidden decline on livelihoods and ecosystem services in Southeast Asia: A review of the evidence from 1990 to 2015. Ambio, 46, 291-310.		Hegde R, and Bull GQ. 2011. "Performance of an agro-forestry based Payments-for-Environmental-Services project in Mozambique: A household level analysis". ECOLOGICAL ECONOMICS 71:122-130.
Alake Biswas, Alamgir M, Haque S M. S, and Osman K T. (2012). Study on soils under shifting cultivation and other land use categories in Chittagong Hill Tracts, Bangladesh.. Journal of Forestry Research, 23(2), pp..		Jezeer RE, Verweij PA, Santos MJ, and Boot RGA. (2017). Shaded Coffee and Cocoa - Double Dividend for Biodiversity and Small-scale Farmers. Ecological Economics, 140, pp.136-145.		Kuntashula E, and Mungatana E. (2013). Estimating the causal effect of improved fallows on farmer welfare using robust identification strategies in Chongwe, Zambia. Agroforestry Systems, 87(6), pp.1229-1246.
Albu A N, Lungu M, and Panaitescu L. (2010). Influence of forest curtains on crops in South Dobrogea.. Research Journal of Agricultural Science, 42(3), pp..		Ilstedt, U., Malmer, A., Verbeeten, E. & Murdiyarso, D. 2007. The effect of afforestation on water infiltration in the tropics: A systematic review and meta-analysis. Forest Ecology and Management, 251, 45-51.		Pagiola S, Honey-Roses J, and Freire-Gonzalez J. 2016. "Evaluation of the Permanence of Land Use Change Induced by Payments for Environmental Services in Quindio, Colombia". PLOS ONE 11(3):.
Aleixo S, Gama-Rodrigues AC, Costa MG, Sales MVS, Gama-Rodrigues EF, and Marques JRB. (2017). P transformations in cacao agroforests soils in the Atlantic forest region of Bahia, Brazil. AGROFORESTRY SYSTEMS, 91(3), pp.423-437.		Kim DG, Kirschbaum MUF, and Beedy TL. (2016). Carbon sequestration and net emissions of CH4 and N2O under agroforestry: Synthesizing available data and suggestions for future studies. Agriculture, and Ecosystems and Environment, 226, pp.65-78.		Pender J, Suyanto , Kerr J, and Kato E. (2008). Impacts of the Hutan Kamasyarakatan social forestry program in the Sumberjaya watershed, West Lampung district of Sumatra, Indonesia.. IFPRI - Discussion Papers, (769).
Alfaia SS, Ribeiro GA, Nobre AD, Luizao RC, and Luizao FJ. (2004). Evaluation of soil fertility in smallholder agroforestry systems and pastures in western Amazonia. AGRICULTURE ECOSYSTEMS & ENVIRONMENT, 102(3), pp.409-414.		Norgrove L, and Beck J. (2016). Biodiversity Function and Resilience in Tropical Agroforestry Systems Including Shifting Cultivation. CURRENT FORESTRY REPORTS, 2(1), pp.62-80.		Place F, Adato M, Hebinck P, and Omosa M. (2005). The impact of agroforestry-based soil fertility replenishment practices on the poor in western Kenya.. Research Report - International Food Policy Research Institute, (142), pp..
Almarines NR, and Lapitan RL. (2014). Carbon stock determination of selected terrestrial ecosystems in the Upper Marikina Watershed, Antipolo City, Rizal Province, Philippines. ASIA LIFE SCIENCES, 23(1), pp.49-63.		Pumarino L, Sileshi GW, Gripenberg S, Kaartinen R, Barrios E, Muchane MN, Midega C, and Jonsson M. (2015). Effects of agroforestry on pest, disease and weed control: A meta-analysis. BASIC AND APPLIED ECOLOGY, 16(7), pp.573-582.
Ambinakudige S, and Sathish BN. (2009). Comparing tree diversity and composition in coffee farms and sacred forests in the Western Ghats of India. BIODIVERSITY AND CONSERVATION, 18(4), pp.987-1000.		Reed, J., Van Vianen, J., Foli, S., Clendenning, J., Yang, K., Macdonald, M., Petrokofsky, G., Padoch, C. & Sunderland, T. 2017. Trees for life: The ecosystem service contribution of trees to food production and livelihoods in the tropics. Forest Policy and Economics, 84, 62-71.
Amézquita, M., C., Ibrahim M., Llanderal T., Buurman P., and Amézquita E. (2004). Carbon Sequestration in Pastures, Silvo-Pastoral Systems and Forests in Four Regions of the Latin American Tropics. Journal of Sustainable Forestry, 21(1) pp. 31-49.		Rivest D, Paquette A, Moreno G, and Messier C. (2013). A meta-analysis reveals mostly neutral influence of scattered trees on pasture yield along with some contrasted effects depending on functional groups and rainfall conditions.. Agriculture, and Ecosystems & Environment, 165, pp..
Ande O T, Adediran J A, Ayoola O T, and Akinlosotu T A. (2008). Effects of land quality, management and cropping systems on cassava production in southern western Nigeria.. African Journal of Biotechnology, 7(14), pp..		Sileshi G, Akinnifesi FK, Ajayi OC, and Place F. (2008). Meta-analysis of maize yield response to woody and herbaceous legumes in sub-Saharan Africa. PLANT AND SOIL, 307(1-2), pp.1-19.
Angarita O, Montes-Correa AC, and Renjifo JM. (2014). Amphibians and reptiles of an agroforestry system in the Colombian Caribbean. AMPHIBIAN & REPTILE CONSERVATION, 8(1), pp.34-52.
Anglaaere L. C. N., Cobbina J., Sinclair F. L., and McDonald M. A. (2011). The Effect of Land Use Systems on Tree Diversity: Farmer Preference and Species Composition of Cocoa-based Agroecosystem in Ghana, Agroforestry Systems, pp. 249-265.
Ango, T., Börjeson L, Senbeta F, and Hylander K. (2014). Balancing Ecosystem Services and Disservices: Smallholder Farmers' Use and Management of Forest and Trees in an Agricultural Landscape in Southwestern Ethiopia. Ecology and Society, 19(1), pp. 30.
Arvind Bijalwan, Sharma C M, and Sah V K. (2009). Productivity status of traditional agrisilviculture system on northern and southern aspects in mid-hill situation of Garhwal Himalaya, India.. Journal of Forestry Research, 20(2), pp..
Arvind Bijalwan, Sharma C M, Sah V K, and Raj A J. (2009). Structure and composition of trees and their effect on crop yield in existing agrihortisilvicultural and agrihorticultural systems of Garhwal Himalaya.. Indian Journal of Agroforestry, 11(2), pp..
Asare R, Afari-Sefa V, Osei-Owusu Y, and Pabi O. (2014). Cocoa agroforestry for increasing forest connectivity in a fragmented landscape in Ghana. AGROFORESTRY SYSTEMS, 88(6), pp.1143-1156.
Asare R, Asare RA, Asante WA, Markussen B, and Raebild A. (2017). INFLUENCES OF SHADING AND FERTILIZATION ON ON-FARM YIELDS OF COCOA IN GHANA. EXPERIMENTAL AGRICULTURE, 53(3), pp.416-431.
Asase A, and Tetteh DA. (2010). The role of complex agroforestry systems in the conservation of forest tree diversity and structure in southeastern Ghana. AGROFORESTRY SYSTEMS, 79(3), pp.355-368.
Asase A, Ofori-Frimpong K, and Ekpe PK. (2010). Impact of cocoa farming on vegetation in an agricultural landscape in Ghana. AFRICAN JOURNAL OF ECOLOGY, 48(2), pp.338-346.
Asfiya, W., Lach L., Majer J. M., Heterick B., and Didham R. K. (2015). Intensive Agroforestry Practices Negatively Affect Ant (Hymenoptera: Formicidae) Diversity and Composition in Southeast Sulawesi, Indonesia. Asian Myrmecology, 7 pp. 87-104.
Augustine, C., M., J., Vogt K. A., Harrison R. B., and Hunsaker H. M. (2006). Nitrogen-Fixing Trees in Small Scale Agriculture of Mountanous Southeast Guatemala: Effects of Soil Quality and Erosion Control. Journal of Sustainable Forestry, 23(4), pp. 61-80.
Awotoye O O, Ogunkunle C O, and Adeniyi S A. (2011). Assessment of soil quality under various land use practices in a humid agro-ecological zone of Nigeria.. African Journal of Plant Science, 5(10), pp..
Baral S K, Malla R, Khanal S, and Shakya R. (2013). Trees on farms: diversity, carbon pool and contribution to rural livelihoods in Kanchanpur District of Nepal.. Banko Janakari, 23(1), pp..
Barros, E., Pashanasi B., Constantino R., and Lavelle P. (2002). Effects of Land-use System on the Soil Macrofauna in Western Brazilian Amazonia. Biology and Fertility of Soils, 35, pp. 338-347.
Bautista, F., Diaz C., and Garcia R. M. (2009). Changes in Soil Macrofauna in Agroecosystems Derived from Low Deciduous Tropical Forest on Leptosols from Karstic Zones. Tropical and Subtropical Agroecosystem, 10, pp. 185-197.
Bayala J, Balesdent J, Marol C, Zapata F, Teklehaimanot Z, and Ouedraogo SJ. (2006). Relative contribution of trees and crops to soil carbon content in a parkland system in Burkina Faso using variations in natural C-13 abundance. Nutrient Cycling in Agroecosystems, 76(2-3), pp.193-201.
Becker J, Pabst H, Mnyonga J, and Kuzyakov Y. (2015). Annual litterfall dynamics and nutrient deposition depending on elevation and land use at Mt. Kilimanjaro. BIOGEOSCIENCES, 12(19), pp.5635-5646.
Benbi DK, Brar K, Toor AS, and Singh P. (2015). Total and labile pools of soil organic carbon in cultivated and undisturbed soils in northern India. GEODERMA, 237, pp.149-158.
Benbi DK, Brar K, Toor AS, Singh P, and Singh H. (2012). Soil carbon pools under poplar-based agroforestry, rice-wheat, and maize-wheat cropping systems in semi-arid India. Nutrient Cycling in Agroecosystems, 92(1), pp.107-118.
Bhadauria, T., Kumar P., Maikhuri R. K., Rao K. S., and Saxena K. G. (2012). Earthworm Population in a Traditional Village Landscape in Central Himalaya. Applied Soil Ecology, 53, pp. 83-93.
Bhuyan, S. I., Tripathi O. P., and Khan M. L. (2014). Effect of Season, Soil and Land Use Pattern on Soil N-mineralization, Ammonification and Nitrification: A Study in Arunachal Pradesh, Eastern Himalaya. International Journal of Environmental Sciences, 5(1), pp. 88-97.
Blaser, W. J., Oppong J., Yeboah E., and Six J. (2017). Shade Trees Have Limited Benefits for Soil Fertility in Coca Agroforests. Agriculture, Ecosystems and Environment, 243, pp. 83-91.
Blinn C E, Browder J O, Pedlowski M A, and Wynne R H. (2013). Rebuilding the Brazilian rainforest: agroforestry strategies for secondary forest succession.. Applied Geography, 43, pp.
Bobo KS, Waltert M, Fermon H, Njokagbor J, and Muhlenberg M. (2006). From forest to farmland: butterfly diversity and habitat associations along a gradient of forest conversion in Southwestern Cameroon. JOURNAL OF INSECT CONSERVATION, 10(1), pp.29-42.
Bobo, S., K., Walter M., Sainge M., Njokagbor J., Fermon H., and Mühlenberg. (2006). From Forest to Farmland: Species Richness Patterns of Trees and Understorey Plants along a Gradient of Forest Conversion in Southwestern Cameroon. Biodiversity and Conservation, 15 pp. 4097-4117.
Bohnert T ; Wenzel A ; Altenhovel C ; Beeretz L ; Tjitrosoedirdjo SS ; Meijide A ; Rembold K ; Kreft H ; (2016). Effects of land-use change on vascular epiphyte diversity in Sumatra (Indonesia) BIOLOGICAL CONSERVATION, 202, pp.20-29.
Boreux, V., Vaast P., Madappa L. P., Cheppudira K. G., Garcia C., and Ghazoul J. (2016). Agroforestry Coffe Production Increased by Native Shade trees, Irrigation, and Liming. Agronomy for Sustainable Development, 42 pp. 42.
Borish, D., King N., and Dewey C. (2017). Enhanced Community Capital from Primary School Feeding and Agroforestry Program in Kenya. International Journal of Educational Development, 52 pp. 10-18.
Bos M.M. et al. (2007) Insect diversity responses to forest conversion and agroforestry management. In: Tscharntke T., Leuschner C., Zeller M., Guhardja E., Bidin A. (eds) Stability of Tropical Rainforest Margins. Environmental Science and Engineering (Environmental Science). Springer, Berlin, Heidelberg, p. 277-294
Bos MM, Steffan-Dewenter I, Tscharntke T 2007. 'The contribution of cacao agroforests to the conservation of lower canopy ant and beetle diversity in Indonesia'. Biodiversity Conservation 16,2429-2444.
Bos MM, Tylianakis JM, Steffan-Dewenter I, and Tscharntke T. (2008). The invasive Yellow Crazy Ant and the decline of forest ant diversity in Indonesian cacao agroforests. BIOLOGICAL INVASIONS, 10(8), pp.1399-1409.
Bostedt G, Hornell A, and Nyberg G. (2016). Agroforestry extension and dietary diversity - an analysis of the importance of fruit and vegetable consumption in West Pokot, Kenya. FOOD SECURITY, 8(1), pp.271-284.
Bote AD, Struik PC 2011, 'Effects of Shade on growth, production and quality of coffee (Coffea arabica) in Ethiopia'. Journal of Horticulture and Forestry, 3, 11, 336-341.
Braga R F, Korasaki V, Andresen E, and Louzada J. (2013). Dung beetle community and functions along a habitat-disturbance gradient in the Amazon: a rapid assessment of ecological functions associated to biodiversity.. PLoS ONE, 8(2), pp..
Braga R F, Korasaki V, Audino L D, and Louzada J. (2012). Are dung beetles driving dung-fly abundance in traditional agricultural areas in the Amazon?. Ecosystems, 15(7), pp.
Brown DR, Dettmann P, Rinaudo T, Tefera H, and Tofu A. (2011). Poverty Alleviation and Environmental Restoration Using the Clean Development Mechanism: A Case Study from Humbo, Ethiopia. ENVIRONMENTAL MANAGEMENT, 48(2), pp.322-333.
Cardoso IM, Van der Meer P, Oenema O, Janssen BH, and Kuyper TW. (2003). Analysis of phosphorus by (PNMR)-P-31 in Oxisols under agroforestry and conventional coffee systems in Brazil. GEODERMA, 112(1-2), pp.51-70.
Cardozo E G, Muchavisoy H M, Silva H R, Zelarayan M L. C, Leite M F. A, Rousseau G X, and Gehring C. (2015). Species richness increases income in agroforestry systems of eastern Amazonia.. Agroforestry Systems, 89(5), pp..
Carlson KM, Curran LM, Ponette-Gonzalez AG, Ratnasari D, Ruspita , Lisnawati N, Purwanto Y, Brauman KA, and Raymond PA. (2014). Influence of watershed-climate interactions on stream temperature, sediment yield, and metabolism along a land use intensity gradient in Indonesian Borneo. JOURNAL OF GEOPHYSICAL RESEARCH-BIOGEOSCIENCES, 119(6), pp.1110-1128.
Cassano CR, Barlow J, and Pardini R. 2012. "Large Mammals in an Agroforestry Mosaic in the Brazilian Atlantic Forest". BIOTROPICA 44(6):818-825.
Catacutan D, Bertomeu M, Arbes L, Duque C, and Butra N. (2008). Fluctuating fortunes of a collective enterprise: the case of the Agroforestry Tree Seeds Association of Lantapan (ATSAL) in the Philippines.. Small-scale Forestry, 7(3/4), pp..
Cerda R, Allinne C, Gary C, Tixier P, Harvey CA, Krolczyk L, Mathiot C, Clement E, Aubertot JN, and Avelino J. (2017). Effects of shade, altitude and management on multiple ecosystem services in coffee agroecosystems. EUROPEAN JOURNAL OF AGRONOMY, 82, pp.308-319.
Chandler RB, King DI, Raudales R, Trubey R, Chandler C, and Chavez VJA. 2013. "A Small-Scale Land-Sparing Approach to Conserving Biological Diversity in Tropical Agricultural Landscapes". CONSERVATION BIOLOGY 27(4):785-795.
Chandra A, Dargusch P, Mcnamara KE, Caspe AM, and Dalabajan D. 2017. "A Study of Climate-Smart Farming Practices and Climate-resiliency Field Schools in Mindanao, the Philippines". WORLD DEVELOPMENT 98:214-230.
Chebli Y, Mrabet R, and Chentouf M. 2012. "Alley cropping as a durable alternative for pasture land development in the drought prone region of Eastern Morocco.". Options Mediterraneennes. Serie A, and Seminaires Mediterraneens (102):.
Chen Chunfeng, Junen Wu, Wenjie Liu, and Xiaojin Jiang. (2017). Effects of rubber-based agroforestry systems on soil aggregation and associated soil organic carbon: Implications for land use. Geoderma., , pp.13-24.
Chen XJ, Hou FJ, Matthew C, and He XZ. (2017). Soil C, N, and P Stocks Evaluation Under Major Land Uses on China's Loess Plateau. RANGELAND ECOLOGY & MANAGEMENT, 70(3), pp.341-347.
Chendev Y G, Sauer T J, Ramirez G H, and Burras C L. (2015). History of east European Chernozem soil degradation; protection and restoration by tree windbreaks in the Russian steppe.. Sustainability, 7(1), pp..
Clavijo MDP, Nordenstahl M, Gundel PE, and Jobbagy EG. (2005). Poplar afforestation effects on grassland structure and composition in the Flooding Pampas. RANGELAND ECOLOGY & MANAGEMENT, 58(5), pp.474-479.
Clough Y, Barkmann J, Juhrbandt J, Kessler M, Wanger TC, Anshary A, Buchori D, Cicuzza D, Darras K, Putra DD, Erasmi S, Pitopang R, Schmidt C, Schulze CH, Seidel D, Steffan-Dewenter I, Stenchly K, Vidal S, Weist M, Wielgoss AC, and Tscharntke T. (2017). Combining high biodiversity with high yields in tropical agroforests. PROCEEDINGS OF THE NATIONAL ACADEMY OF SCIENCES OF THE UNITED STATES OF AME…
Clough, Y. et al. Land-use choices follow profitability at the expense of ecological functions in Indonesian smallholder landscapes. Nat. Commun. 7, 13137 doi: 10.1038/ncomms13137 (2016).
Coelho R A, Matsumoto S N, Lemos C L, and Souza F A. de. (2010). Nivel de sombreamento, umidade do solo e morfologia do cafeeiro em sistemas agroflorestais.. Revista Ceres, 57(1), pp..
Colmenares P, C H Silva P, A Mogollon O, and A M. (2016). Impacts of different coffee systems on soil microbial populations at different altitudes in Villavicencio (Colombia).. Agronomia Colombiana, 34(2), pp..
Cornwell E. 2014. "Effects of different agricultural systems on soil quality in Northern Limon province, Costa Rica". REVISTA DE BIOLOGIA TROPICAL 62(3):887-897.
Corre MD, Dechert G, and Veldkamp E. (2006). Soil nitrogen cycling following Montane forest conversion in Central Sulawesi, Indonesia. SOIL SCIENCE SOCIETY OF AMERICA JOURNAL, 70(2), pp.359-366.
Correia M, Diabate M, Beavogui P, Guilavogui K, Lamanda N, and de Foresta H. (2010). Conserving forest tree diversity in Guin,e ForestiSre (Guinea, West Africa): the role of coffee-based agroforests. BIODIVERSITY AND CONSERVATION, 19(6), pp.1725-1747.
Coulibaly JY, Chiputwa B, Nakelse T, and Kundhlande G. (2017). Adoption of agroforestry and the impact on household food security among farmers in Malawi. AGRICULTURAL SYSTEMS, 155, pp.52-69.
Cramb, R. A., and Culasero Z. (2003). Landcare and Livelihoods: The Promotion and Adoption of Conservation Farming Systems in the Philippines Uplands. International Journal of Agricultural Sustainability, 1(2) pp. 141-154.
Cristina Barbosa Cambui, Elaine, Nogueira de Vasconcelos, Rodrigo, Mariano-Neto, Eduardo, Felipe Viana, Blandina, Zikán Cardoso, and Márcio. (2017). Positive forestry: The effect of rubber tree plantations on fruit feeding butterfly assemblages in the Brazilian Atlantic forest. Forest ecology and management., 397(397), pp.150-156.
Cunha J M, Campos M C. C, Gaio D C, Nogueira J S, Soares M D. R, Silva D M. P, and Oliveira I A. de. 2016. "Fractal analysis in the description of soil particle-size distribution under different land-use patterns in Southern Amazonas State, Brazil.". African Journal of Agricultural Research 11(23):.
Cuni Sanchez, A. and Lindsell, J.A., 2017. The role of remnant trees in carbon sequestration, vegetation structure and tree diversity of early succession regrowing fallows in eastern Sierra Leone. African Journal of Ecology, 55(2), pp.188-197.
De Beenhouwer M, Muleta D, Peeters B, Van Geel M, Lievens B, and Honnay O. (2015). DNA pyrosequencing evidence for large diversity differences between natural and managed coffee mycorrhizal fungal communities. AGRONOMY FOR SUSTAINABLE DEVELOPMENT, 35(1), pp.241-249.
De Farias PM, Arellano L, Hernandez MIM, and Ortiz SL. (2015). Response of the copro-necrophagous beetle (Coleoptera: Scarabaeinae) assemblage to a range of soil characteristics and livestock management in a tropical landscape. Journal of Insect Conservation, 19(5), pp.947-960.
de Fernandes Souza, V., de Assis Bomfim, J., Fontoura, T. and Cazetta, E., 2015. Richness and Abundance of Aechmea and Hohenbergia (Bromeliaceae) in Forest Fragments and Shade Cocoa Plantations in Two Contrasting Landscapes in Southern Bahia, Brazil. Tropical Conservation Science, 8(1), pp.58-75.
de la Mora A, and Phlpott SM. (2010). Wood-Nesting Ants and Their Parasites in Forests and Coffee Agroecosystems. ENVIRONMENTAL ENTOMOLOGY, 39(5), pp.1473-1481.
de Souza HN, de Goede RGM, Brussaard L, Cardoso IM, Duarte EMG, Fernandes RBA, Gomes LC, and Pulleman MM. (2012). Protective shade, tree diversity and soil properties in coffee agroforestry systems in the Atlantic Rainforest biome. AGRICULTURE ECOSYSTEMS & ENVIRONMENT, 146(1), pp.179-196.
de Souza SEXF, Vidal E, Chagas GD, Elgar AT, and Brancalion PHS. 2016. "Ecological outcomes and livelihood benefits of community-managed agroforests and second growth forests in Southeast Brazil". BIOTROPICA 48(6):868-881.
Dechert, G, Veldkamp E., and Anas Iswandi. (2004). Is Soil Degradation Unrelated to Deforestation? Examining Soil Parameters of Land Use Systems in Upland Central Sulawesi, Indonesia. Plant and Soil, 265 pp. 197-209.
Deheuvels O, Rousseau GX, Quiroga GS, Franco MD, Cerda R, Mendoza SJV, and Somarriba E. (2014). Biodiversity is affected by changes in management intensity of cocoa-based agroforests. AGROFORESTRY SYSTEMS, 88(6), pp.1081-1099.
Demessie A, Singh BR, and Lal R. (2013). Soil carbon and nitrogen stocks under chronosequence of farm and traditional agroforestry land uses in Gambo District, Southern Ethiopia. NUTRIENT CYCLING IN AGROECOSYSTEMS, 95(3), pp.365-375.
Dereje Denu, Platts P J, Ensermu Kelbessa, Gole T W, and Marchant R. (2016). The role of traditional coffee management in forest conservation and carbon storage in the Jimma Highlands, Ethiopia. Forests, and Trees and Livelihoods, 25(4), pp. 226–238.
Dhanya B, Seema Purushothaman, and Syam Viswanath. (2016). Economic rationale of traditional agroforestry systems: a case-study of Ficus trees in semiarid agro-ecosystems of Karnataka, southern India.. Forests, and Trees and Livelihoods, 25(4), pp. 267–281.
Dhanya B, Viswanath S, and Purushothaman S. (2013). Crop Yield Reduction in Ficus Agroforestry Systems of Karnataka, Southern India: Perceptions and Realities. AGROECOLOGY AND SUSTAINABLE FOOD SYSTEMS, 37(6), pp.727-735.
Dian-Ming, W.U., Yuan-Chun, Y.U., Li-Zhong, X.I.A., Shi-Xue, Y.I.N. and Lin-Zhang, Y.A.N.G., 2011. Soil fertility indices of citrus orchard land along topographic gradients in the Three Gorges Area of China. Pedosphere, 21(6), pp.782-792.
Ding Yi, Zang RunGuo, Liu ShiRong, He FangLiang, and Letcher S G. (2012). Recovery of woody plant diversity in tropical rain forests in southern China after logging and shifting cultivation.. Biological Conservation, 145(1), pp..
Dong ZhaoKe, Ouyang Fang, Lu Fei, and Ge Feng. (2015). Shelterbelts in agricultural landscapes enhance ladybeetle abundance in spillover from cropland to adjacent habitats.. BioControl, 60(3), pp..
Douglas, D., Nalwanga D., Katebaka R., Atkinson P., Pomeroy D., Nkuutu D, and Vickery J. (2014). The Importance of Native Trees for Forest Bird Conservation in Tropical Farmland. Animal Conservation, 17 pp. 256-264.
Ellannia L D, Setiawan A, and Niswati A. (2016). Litter and soil carbon stock in cultivated and natural area of Intergrated Forest for Conservation Education of Wan Abdul Rachman Great Forest Park.. Jurnal Tanah Tropika, 21(3), pp..
Esteban RS, Pastur GM, Lencinas MV, and Peri PL. (2010). Flowering and seeding patterns in primary, secondary and silvopastoral managed Nothofagus antarctica forests in South Patagonia. NEW ZEALAND JOURNAL OF BOTANY, 48(2), pp.63-73.
Fasse, A. & Grote, U., 2012. "Sufficiency and Sustainability of Agroforestry: What Matters: Today or Tomorrow?," 2012 Conference, August 18-24, 2012, Foz do Iguacu, Brazil 126666, International Association of Agricultural Economists.
Faustino de Lima, R., Dallimer M., Atkinson W. P., and Barlow J. (2014). Can Management Improve the Value of Shade Plantations for the Endemic Species of São Tomé Island?. Biotropica, 46(2) pp. 238-247.
Fracetto G G. M, Azevedo L C. B, Fracetto F J. C, Andreote F D, Lambais M R, and Pfenning L H. (2013). Impact of Amazon land use on the community of soil fungi.. Scientia Agricola, 70(2), pp..
Franzel S, Phiri D, and Kwesiga F. (2002). Assessing the adoption potential of improved fallows in Eastern Zambia.. In: , ed., Trees on the farm: assessing the adoption potential of agroforestry practices in Africa. Wallingford, UK: CABI Publishing, pp.37-64.
Frey G E, Fassola H E, Pachas A N, Colcombet L, Lacorte S M, Renkow M, Perez O, and Cubbage F W. (2012). A within-farm efficiency comparison of silvopasture systems with conventional pasture and forestry in northeast Argentina.. Land Economics, 88(4), pp..
Gebrekidan Worku, Amare Bantider, and Habtamu Temesgen. (2014). Effects of land use/land cover change on some soil physical and chemical properties in Ameleke micro-watershed, Gedeo and Borena Zones, South Ethiopia.. Journal of Environment and Earth Science, 4(11), pp..
Geissen V, Pena-Pena K, and Huerta E. (2009). Effects of different land use on soil chemical properties, decomposition rate and earthworm communities in tropical Mexico. PEDOBIOLOGIA, 53(1), pp.75-86.
Gelaw AM, Singh BR, and Lal R. (2014). Soil organic carbon and total nitrogen stocks under different land uses in a semi-arid watershed in Tigray, Northern Ethiopia. AGRICULTURE ECOSYSTEMS & ENVIRONMENT, 188, pp.256-263.
Getahun Kassa. (2015). Profitability analysis and determinants of fruit tree based agroforestry system in Wondo District, Ethiopia.. African Journal of Agricultural Research, 10(11), pp..
Gillison AN, Liswanti N, Budidarsono S, van Noordwijk M, and Tomich TP. (2004). Impact of cropping methods on biodiversity in coffee agroecosystems in Sumatra, Indonesia. ECOLOGY AND SOCIETY, 9(2), pp..
Giraldo C, Escobar F, Chara J D, and Calle Z. (2011). The adoption of silvopastoral systems promotes the recovery of ecological processes regulated by dung beetles in the Colombian Andes.. Insect Conservation and Diversity, 4(2), pp..
Girma Z, Mamo Y, and Ersado M. 2012. "Species composition, distribution and relative abundance of large mammals in and around Wondo Genet Forest patch, southern Ethiopia.". Asian Journal of Applied Sciences 5(8):.
Gonzalez-Zamora A, Esperon-Rodriguez M, and Barradas VL. 2016. "Mountain cloud forest and grown-shade coffee plantations: A comparison of tree biodiversity in central Veracruz, Mexico". FOREST SYSTEMS 25(1):.
Goulart FF, Vandermeer J, Perfecto I, and da Matta-Machado RP. (2011). Frugivory by five bird species in agroforest home gardens of Pontal do Paranapanema, Brazil. AGROFORESTRY SYSTEMS, 82(3), pp.239-246.
Graefe S, Dufour D, Giraldo A, Munoz LA, Mora P, Solis H, Garces H, and Gonzalez A. 2011. "Energy and carbon footprints of ethanol production using banana and cooking banana discard: A case study from Costa Rica and Ecuador". BIOMASS & BIOENERGY 35(7):2640-2649.
Greenler SM, and Ebersole JJ. (2015). Bird communities in tropical agroforestry ecosystems: an underappreciated conservation resource. AGROFORESTRY SYSTEMS, 89(4), pp.691-704.
Guimaraes G P, Mendonca E de S, Passos R R, and Andrade F V. 2014. "Stocks and oxidizable fractions of soil organic matter organic coffee agroforestry systems.". Coffee Science 9(1):.
Guimaraes GP, Mendona ED, Passos RR, and Andrade FV. 2014. "SOIL AGGREGATION AND ORGANIC CARBON OF OXISOLS UNDER COFFEE IN AGROFORESTRY SYSTEMS". REVISTA BRASILEIRA DE CIENCIA DO SOLO 38(1):278-287.
Gupta, N; Kukal, S; Singh, P. (2006). Soil Erodibility in Relation to Poplar Based Agroforestry System in North Western India. International Journal of Agriculture and Biology. 8. 859-861.
Guyassa E., and Raj A. J. (2013). Assessment of Biodiversity in Cropland Agroforestry and its Role in Livelihood Development in Dryland Areas: A Case Study from Tigray Region, Ethiopia. Journal of Agricultural Technology, 9(4) pp. 829-844.
Guzman A, Link A, Castillo JA, and Botero JE. (2016). Agroecosystems and primate conservation: Shade coffee as potential habitat for the conservation of Andean night monkeys in the northern Andes. AGRICULTURE ECOSYSTEMS & ENVIRONMENT, 215, pp.57-67.
Haggar, J., Rheingans R., Arroyo P., and Alvarado B. (2003). Benefits and Costs of Intercropping Reforestation in the Atlantic Lowlands of Costa Rica. New Forests, 25 pp. 41-48.
Haggar, J., Soto G., Casanoves F., and Virginio E. (2017). Environmental-Economic Benefits and Trade-Offs on Sustainably Certified Coffee Farms. Ecological Indicators, 79 pp. 330-337.
Haglund E, Ndjeunga J, Snook L, and Pasternak D. (2011). Dry land tree management for improved household livelihoods: Farmer managed natural regeneration in Niger. JOURNAL OF ENVIRONMENTAL MANAGEMENT, 92(7), pp.1696-1705.
Handayani I. P., Prawito P., and Ihsan M. (2012). Soil Changes Associated with Imperata Cylindrica Grassland Conversion in Indonesia. International Journal of Soil Science, 7(2), pp. 61-70.
Hanisch S, Dara Z, Brinkmann K, and Buerkert A. (2011). Soil fertility and nutrient status of traditional Gayo coffee agroforestry systems in the Takengon region, Aceh Province, Indonesia. JOURNAL OF AGRICULTURE AND RURAL DEVELOPMENT IN THE TROPICS AND SUBTROPICS, 112(2), pp.87-100.
Harawa R, Lehmann J, Akinnifesi F, Fernandes E, and Kanyama-Phiri G. (2006). Nitrogen dynamics in maize-based agroforestry systems as affected by landscape position in southern Malawi. Nutrient Cycling in Agroecosystems, 75(1-3), pp.271-284.
Harmand, J.M., Hergoualc'h, K., Miguel, S.D., Dzib, B., Siles, P. and Vaast, P., 2007. Carbon sequestration in coffee agroforestry plantations of Central America. In 21st International Conference on Coffee Science, Montpellier, France, 11-15 September, 2006 (pp. 1071-1074). Association Scientifique Internationale du Café (ASIC).
Hartel, T., Réti, K.O. and Craioveanu, C., 2017. Valuing scattered trees from wood-pastures by farmers in a traditional rural region of Eastern Europe. Agriculture, Ecosystems & Environment, 236, pp.304-311.
Harteveld, M., Hertel, D., Wiens, M. and Leuschner, C., 2007. Spatial and temporal variability of fine root abundance and growth in tropical moist forests and agroforestry systems (Sulawesi, Indonesia). Ecotropica, 13, pp.111-120.
Harvey, C.A. and Villalobos, J.A.G., 2007. Agroforestry systems conserve species-rich but modified assemblages of tropical birds and bats. Biodiversity and Conservation, 16(8), pp.2257-2292.
He, Jun, and Jianchu Xu. "Is there decentralization in North Korea? Evidence and lessons from the sloping land management program 2004–2014." Land use policy 61(2017):113-125. Web.
Hegde R, and Bull GQ. 2011. "Performance of an agro-forestry based Payments-for-Environmental-Services project in Mozambique: A household level analysis". ECOLOGICAL ECONOMICS 71:122-130.
Helbig Bonitz, M., Ferger, S. W., Böhning Gaese, K., Tschapka, M., Howell, K., & Kalko. (2015). Bats are Not Birds - Different Responses to Human Land-use on a Tropical Mountain. BIOTROPICA, 47(4), 497-508.
Hernandez Ordonez J. O, Gutierrez Castorena M. del C, Ortiz Solorio C. A, Sanchez Guzman P, and Angeles Cervantes E. (2017). Calidad de Andosols en sistemas forestal, agroforestal y agricola con diferentes manejos en Zacatlan, Puebla. Terra Latinoamericana, 35(2), pp..
Hernandez RR, Debenport SJ, Leewis MCCE, Ndoye F, Nkenmogne KIE, Soumare A, Thuita M, Gueye M, Miambi E, Chapuis-Lardy L, Diedhiou I, and Dick RP. (2015). The native shrub, Piliostigma reticulatum, as an ecological "resource island" for mango trees in the Sahel. Agriculture, and Ecosystems & Environment, 204, pp.51-61.
Hietz P. (2005). Conservation of Vascular Epiphyte Diversity in Mexican Coffee Plantations. Conservation Biology, 19(2), pp. 391-399.
Hildreth A. L. (2008). The Economic Impacts of Agroforestry in the Northern Plains of China. Agroforestry Systems, 72, pp. 119-126.
Himshikha , and Charan Singh. (2017). Socio-economic conditions of the farmers.. Agriculture Update, 12(1), pp..
Hoehn P, Steffan-Dewenter I, and Tscharntke T. (2010). Relative contribution of agroforestry, rainforest and openland to local and regional bee diversity. BIODIVERSITY AND CONSERVATION, 19(8), pp.2189-2200.
Hossain M A, Alam M A, Rahman M M, Rahaman M A, and Nobi M N. (2006). Financial variability of shifting cultivation versus agroforestry project: a case study in Chittagong Hill Tracts.. International Journal of Agriculture and Biology, 8(1), pp..
Hundera K., Aerts R., Beenhouwer M., Overtveld K. V., Helsen K., Muys B., and Honnay O. (2013). Both Forest Fragmentation and Coffee Cultivation Negatively Affect Epiphytic Orchid Diversity in Ethiopian Moist Evergreen Afromontane Forests. Biological Conservation, 159, pp. 285-291.
Hylander, K., and Nemomissa S. (2008). Complementary Roles of Home Gardens and Exotic Tree Plantations as Alternative Habitats for Plants of the Ethiopian Montane Rainforest. Conservation Biology, 23(2) pp. 400-409.
Islam, K., Hoogstra M., Ullah M.O., and Sato Noriko. (2012). Economic Contribution of Participatory Agroforestry Program to Poverty Alleviation: A Case from Sal Forests, Bangladesh. Journal of Forestry Research, 23(2) pp. 323-332.
Jacobi J., Andres C., Schneider M., Pillco M., Calizaya P., and Rist S. (2014). Carbon Stocks, Tree Diversity, and the Role of Organic Certification in different Cocoa Production Systems in Alto Beni, Bolivia, Agroforestry Systems 88, pp. 1117-1132.
Jain SK Singh, and P. 2000. "Economic analysis of industrial agroforestry: poplar (Populus deltoides) in Uttar Pradesh (India)". AGROFORESTRY SYSTEMS 49(3):255 - 273.
Janshaipharstep, D., Manoj D., and Sewak R. (2016). Erodibility Status of Soils under Different Land Uses in West Khasi Hills of Meghalaya. An Asian Journal of Soil Science, 11(1) pp. 217-221.
Kanime, N., Kaushal, R., Tewari, S.K., Raverkar, K.P., Chaturvedi, S. and Chaturvedi, O.P., 2013. Biomass production and carbon sequestration in different tree-based systems of Central Himalayan Tarai region. Forests, Trees and Livelihoods, 22(1), pp.38-50.
Kareemulla K, Rizvi R H, Kuldeep Kumar, Dwivedi R P, and Ramesh Singh. (2005). Poplar agroforestry systems of Western Uttar Pradesh in Northern India: a socio-economic analysis.. Forests, and Trees and Livelihoods, 15(4), pp.375-381.
Kasongo RK, Van Ranst E, Verdoodt A, Kanyankagote P, and Baert G. (2009). Impact of Acacia auriculiformis on the chemical fertility of sandy soils on the Bateke plateau, DR Congo. SOIL USE AND MANAGEMENT, 25(1), pp.21-27.
Kassa Henok, Amaury Frankl, Jan Nyssen, Jean Poesen, and Stefaan Dondeyne. (2017). Impact of deforestation on soil fertility, soil carbon and nitrogen stocks: the case of the Gacheb catchment in the White Nile Basin, Ethiopia.. Agriculture, and ecosystems & environment., , pp..
Khaki B A, Wani A A, Bhardwaj D R, and Singh V R. R. (2016). Soil carbon sequestration under different agroforestry land use systems.. Indian Forester, 142(8), pp..
Kibria M G, and Narayan Saha. (2011). Analysis of existing agroforestry practices in Madhupur Sal forest: an assessment based on ecological and economic perspectives.. Journal of Forestry Research, 22(4), pp..
Kim, DG., Terefe, B., Girma, S. et al. Conversion of home garden agroforestry to crop fields reduced soil carbon and nitrogen stocks in Southern Ethiopia. Agroforest Syst (2016) 90: 251. https://doi.org/10.1007/s10457-015-9851-5
Kinasih I, Cahyanto T, Widiana A, Kurnia D N. I, Julita U, and Putra R E. (2016). Soil invertebrate diversity in coffee-pine agroforestry system at Sumedang, West Java.. Biodiversitas: Journal of Biological Diversity, 17(2), pp..
Kirby KR, and Potvin C. (2007). Variation in carbon storage among tree species: Implications for the management of a small-scale carbon sink project. FOREST ECOLOGY AND MANAGEMENT, 246(2-3), pp.208-221.
Kishimoto-Yamada K, Itioka T, Nakagawa M, Momose K, and Nakashizuka T. (2011). Phytophagous scarabaeid diversity in swidden cultivation landscapes in Sarawak, Malaysia.. Raffles Bulletin of Zoology, 59(2), pp..
Klein AM Steffan-Dewenter, I Tscharntke, and T. (2002). Predator-prey ratios on cocoa along a land-use gradient in Indonesia. BIODIVERSITY AND CONSERVATION, 11(4), pp.683 - 693.
Koko LK, Snoeck D, Lekadou TT, and Assiri AA. (2013). Cacao-fruit tree intercropping effects on cocoa yield, plant vigour and light interception in Cte d'Ivoire. AGROFORESTRY SYSTEMS, 87(5), pp.1043-1052.
Kotowska MM, Leuschner C, Triadiati T, Meriem S, and Hertel D. (2015). Quantifying above- and belowground biomass carbon loss with forest conversion in tropical lowlands of Sumatra (Indonesia). GLOBAL CHANGE BIOLOGY, 21(10), pp.3620-3634.
Krashevska V, Klarner B, Widyastuti R, Maraun M, and Scheu S. (2015). Impact of tropical lowland rainforest conversion into rubber and oil palm plantations on soil microbial communities. BIOLOGY AND FERTILITY OF SOILS, 51(6), pp.697-705.
Kuntashula E, and Mungatana E. (2013). Estimating the causal effect of improved fallows on farmer welfare using robust identification strategies in Chongwe, Zambia. Agroforestry Systems, 87(6), pp.1229-1246.
Kurnianto A S, Batoro J, and Kurniawan N. (2017). Understanding bird preference on agroforestry system: is there a potential case for birdwatching development?. Journal of Indonesian Tourism and Development Studies, 5(2), pp..
Kuwano BH, Knob A, Fagotti DSL, Melem NJ, Godoy L, Diehl RC, Krawulski CC, Andrade G, Zangaro W, Tavares J, and Nogueira MA. (2014). SOIL QUALITY INDICATORS IN A RHODIC KANDIUDULT UNDER DIFFERENT USES IN NORTHERN PARANA, BRAZIL. REVISTA BRASILEIRA DE CIENCIA DO SOLO, 38(1), pp.50-59.
Lagerlof J, Adolfsson L, Borjesson G, Ehlers K, Vinyoles GP, and Sundh I. (2014). Land-use intensification and agroforestry in the Kenyan highland: Impacts on soil microbial community composition and functional capacity. APPLIED SOIL ECOLOGY, 82, pp.93-99.
Lasco R D, Cardinoza M M. Baseline carbon stocks assessment and projection of future carbon benefits of a Carbon Sequestration project in East Timor. Mitigation and Adaptation Strategies for Global Change (2007). 12
Latifah A M, Gabriel T W, and Les Met. (2014). Plant species diversity in different forest ecosystem of Bungoh catchment, Sarawak, Malaysia.. International Journal of Current Science, (10), pp..
Lawer EA, and Darkoh EL. 2016. "Effects of agroecosystems on insect and insectivorous bat activity: a preliminary finding based on light trap and mist net captures". TURKISH JOURNAL OF ZOOLOGY 40(3):423-432.
Leite M F. A, Luz R L, Muchavisoy K H. M, Zelarayan M L. C, Cardoso E G, Moraes F H. R, Rousseau G X, Gehring C., . Agroforest Syst (2016) 90: 1009. https://doi.org/10.1007/s10457-015-9880-0
Lemes P G, Anjos N dos, Souza R M, and Jorge I R. (2014). Effect of intercropping on predation of Oncideres ocularis (Coleoptera: Cerambycidae) in Brazilian Acacia mangium plantations.. Revista Colombiana de Entomologia, 40(1), pp..
Lemos ECM, Vasconcelos SS, Santiago WR, de Oliveira MCM, and Souza CMD. (2016). The responses of soil, litter and root carbon stocks to the conversion of forest regrowth to crop and tree production systems used by smallholder farmers in eastern Amazonia. SOIL USE AND MANAGEMENT, 32(4), pp.504-514.
Leuschner C, Moser G, Hertel D, Erasmi S, Leitner D, Culmsee H, Schuldt B, and Schwendenmann L. (2013). Conversion of tropical moist forest into cacao agroforest: consequences for carbon pools and annual C sequestration. AGROFORESTRY SYSTEMS, 87(5), pp.1173-1187.
Leyequien E, Boer W F. de, and Toledo V M. (2010). Bird community composition in a shaded coffee agro-ecological matrix in Puebla, Mexico: the effects of landscape heterogeneity at multiple spatial scales.. Biotropica, 42(2), pp..
Li FangDong ; Meng Ping ; Fu Dali ; Wang BaoPing. (2008) Light distribtion, photosynthetic rate and yield in a Paulownia-wheat intercropping system in China. Agroforestry Systems.74:163-172.
Li TY, He BH, Zhang Y, Tian JL, He XR, Yao Y, and Chen XY. (2016). Fractal analysis of soil physical and chemical properties in five tree-cropping systems in southwestern China. AGROFORESTRY SYSTEMS, 90(3), pp.457-468.
Lopez-Gomez A M, Williams-Linera G, and Manson R H. (2008). Tree species diversity and vegetation structure in shade coffee farms in Veracruz, Mexico.. Agriculture, and Ecosystems & Environment, 124(3/4), pp..
Loria N, Bhardwaj S K, Ndungu C K. Impact of cropping systems on soil properties, nutrient availability and their carbon sequestration potential in Shiwalik hills of Himachal Pradesh. Journal of Applied and Natural Science (2016). 8(3)
Lozada, T., Koning GHJ , Marche R , Klein AM , Tscharntke T. Tree recovery and seed dispersal by birds: Comparing forest, agroforestry and abandoned agroforestry in coastal Ecuador. PERSPECTIVES IN PLANT ECOLOGY EVOLUTION AND SYSTEMATICS (2007). 8(3)
Ma ZhiGang, Zhu JingLe, Sun ZhiQiang, Liang Jun, Zhang ZhaoXin, Zhang LiMin, Sun LiJuan, and Li WenJuan. (2015). The influences of biotic and abiotic factors on the occurrence and severity of poplar canker disease in Qingfeng County, China and the management implications.. Journal of Forestry Research, 26(4).
MacLaren C, Buckley H L, and Hale R J. (2014). Conservation of forest biodiversity and ecosystem properties in a pastoral landscape of the Ecuadorian Andes.. Agroforestry Systems, 88(2), pp..
Magcale-Macandog DB, Ranola FM, Ranola RF, Ani PAB, and Vidal NB. (2010). Enhancing the food security of upland farming households through agroforestry in Claveria, Misamis Oriental, Philippines. AGROFORESTRY SYSTEMS, 79(3), pp.327-342.
Mao R, and Zeng DH. (2013). Effect of land-use change from cropland to poplar-based agroforestry on soil properties in a semiarid region of northeast China. FRESENIUS ENVIRONMENTAL BULLETIN, 22(4A), pp.1077-1084.
Mao R, Zeng DH, Li LJ, and Hu YL. (2012). Changes in labile soil organic matter fractions following land use change from monocropping to poplar-based agroforestry systems in a semiarid region of Northeast China. ENVIRONMENTAL MONITORING AND ASSESSMENT, 184(11), pp.6845-6853.
Maranguit D, Guillaume T, and Kuzyakov Y. (2017). Land-use change affects phosphorus fractions in highly weathered tropical soils. CATENA, 149, pp.385-393.
Marin L, Philpott SM, De la Mora A, Nunez GI, Tryban S, and Perfecto I. 2016. "Response of ground spiders to local and landscape factors in a Mexican coffee landscape". AGRICULTURE ECOSYSTEMS & ENVIRONMENT 222:80-92.
Marinaro S, and Grau RH. (2015). Comparison of animal biodiversity in three livestock systems of open environments of the semi-arid Chaco of Argentina. The Rangeland Journal, 37(5), pp.497-505.
Martins PCC, Dias MD, Ajayi AE, and Moreira FMD. (2012). STRUCTURAL SUSTAINABILITY OF CAMBISOL UNDER DIFFERENT LAND USE SYSTEM. REVISTA BRASILEIRA DE CIENCIA DO SOLO, 36(6), pp.1724-1732.
Marwah S. (2012). Physical feasibility study of agroforestry farm systems to support sustainable agriculture in Konaweha sub watershed of southeast Sulawesi.. Jurnal Tanah Tropika, 17(3), pp.275-282.
Mas AH, and Dietsch TV. (2004). Linking shade coffee certification to biodiversity conservation: Butterflies and birds in Chiapas, Mexico. ECOLOGICAL APPLICATIONS, 14(3), pp.642-654.
Matata P Z, Gama B M, Mbwaga A, Mpanda M, and Byamungu D A. (2011). Effect of Sesbania sesban fallows on Striga infestation and maize yield in Tabora Region of Western Tanzania.. Journal of Soil Science and Environmental Management, 2(10), pp.311-317.
Matsui N, Songsangjinda P, and Wodehouse D. (2014). Longevity of simultaneous operation of aquaculture and mangrove forestry as explained in terms of water and sediment qualities.. Wetlands Ecology and Management, 22(3), pp.215-225.
Mauricio R M, and Sousa L F. (2011). Silvopastoral system, cerrado and tropical forest biome in Brazil: case studies.. FAO Animal Production and Health Proceedings, (11), pp.75-78.
Maurya B R, Ashok Kumar, Richa Raghuwanshi, and Vimal Singh. (2012). Diversity of Azotobacter and Azospirillum in rhizosphere of different crop rotations in eastern Uttar Pradesh of India.. Research Journal of Microbiology, 7(2), pp..
Mbolo MMA, Zekeng JC, Mala WA, Fobane JL, Chimi C, Ngavounsia T, Nyako CM, Menyene LFE, and Tamanjong YV. 2016. "The role of cocoa agroforestry systems in conserving forest tree diversity in the Central region of Cameroon". AGROFORESTRY SYSTEMS 90(4):577-590.
McDonald MA Healey, JR Stevens, and PA. (2002). The effects of secondary forest clearance and subsequent land-use on erosion losses and soil properties in the Blue Mountains of Jamaica. Agriculture, and Ecosystems & Environment, 92(1), pp.1-19.
McGrath DA Duryea, ML Cropper, and WP. (2001). Soil phosphorus availability and fine root proliferation in Amazonian agroforests 6 years following forest conversion. AGRICULTURE ECOSYSTEMS & ENVIRONMENT, 83(3), pp.271 - 284.
Meylan L, Gary C, Allinne C, Ortiz J, Jackson L, and Rapidel B. (2017). Evaluating the effect of shade trees on provision of ecosystem services in intensively managed coffee plantations. AGRICULTURE ECOSYSTEMS & ENVIRONMENT, 245, pp.32-42.
Mikwamba K, and Masangano C. (2013). Mitigating HIV and AIDS impacts through agro-forestry practices.. International Journal of Agricultural Extension, 1(1), pp.1-7.
Mikwamba K, and Mthinda C. (2014). The financial benefits of agroforestry practicing to HIV and AIDS affected households.. International Journal of Agricultural Extension, 2(International Conference), pp.121-126.
Milder JC, DeClerck FAJ, Sanfiorenzo A, Sanchez DM, Tobar DE, and Zuckerberg B. (2010). Effects of farm and landscape management on bird and butterfly conservation in western Honduras. ECOSPHERE, 1(1).
Miranda T, Machado R, Machado H, and Duquesne P. (2007). Carbon sequestered in Cuban livestock production ecosystems and its economic assessment. Case study.. Pastos y Forrajes, 30(4).
Moore JH ; Sittimongkol S ; Campos-Arceiz A ; Sumpah T ; Eichhorn MP. (2016) Fruit gardens enhance mammal diversity and biomass in a Southeast Asian rainforest. Biological Conservation 194 (2016) 132–138
Moreira F M. de S; Nobrega R S. A; Jesus E da C; Ferreira D F; Perez D V. (2009). Differentiation in the fertility of inceptisols as related to land use in the upper Solimoes river region, western Amazon. Science of the Total Environment. 408: 349–355
Moreno-Calles A I, Casas A, Garcia-Frapolli E, and Torres-Garcia I. (2012). Traditional agroforestry systems of multi-crop "milpa" and "chichipera" cactus forest in the arid Tehuacan Valley, Mexico: their management and role in people's subsistence. Agroforestry Systems, 84(2), pp..
Moreno-Calles A I, Casas A, Garcia-Frapolli E, and Torres-Garcia I. (2012). Traditional agroforestry systems of multi-crop "milpa" and "chichipera" cactus forest in the arid Tehuacan Valley, Mexico: their management and role in people's subsistence.. Agroforestry Systems, 84(2), pp..
Moussa B M, Diouf A , Abdourahamane S I, Jangorzo N S, Mahamane A , Axelsen J A, Ambouta J M. K. Soil physicochemical characteristics under different ecosystems in western Niger. International Journal of Current Microbiology and Applied Sciences (2015). 4(49
Muhamad D , Okubo S , Miyashita T , Parikesit , Takeuchi K. Effects of habitat type, vegetation structure, and proximity to forests on bird species richness in a forest-agricultural landscape of West Java, Indonesia (2013). 87(6)
Muhammed N , Koike M , Haque F , Miah MD. Quantitative assessment of people-oriented forestry in Bangladesh: A case study in the Tangail forest division. Journal of Environmental Management (2008). 88(1)
Mujeeb Rahman, P., Varma, R. and Sileshi, G. (2012). Abundance and diversity of soil invertebrates in annual crops, agroforestry and forest ecosystems in the Nilgiri biosphere reserve of Western Ghats, India. Agroforestry Systems, 85(1), pp.165-177.
Mukul SA , Saha N. Conservation Benefits of Tropical Multifunctional Land-Uses in and Around a Forest Protected Area of Bangladesh. Land (2017), 6(1)
Muriel S B, Kattan G H. Effects of patch size and type of coffee matrix on ithomiine butterfly diversity and dispersal in cloud-forest fragments. Conservation Biology (2008), 23(4)
Mutambara J, Dube I V, and Mvumi B M. 2012. "Agroforestry technologies involving fodder production and implication on livelihood of smallholder livestock farmers in Zimbabwe. A case study of Goromonzi district.". Livestock Research for Rural Development 24(11):.
Natalia D ; Arisoesilaningsih E ; Hairiah K. (2017). Are high carbon stocks in agroforests and forest associated with high plant species diversity? AGRIVITA Journal of Agricultural Science, 39(1), 74-82. http://doi.org/ 10.17503/agrivita.v39i1.676.
Nath TK, Jashimuddin M, Hasan MK, Shahjahan M, and Pretty J. (2016). The sustainable intensification of agroforestry in shifting cultivation areas of Bangladesh. AGROFORESTRY SYSTEMS, 90(3), pp.405-416.
Negasa T ; Ketema H ; Legesse A ; Sisay M ; Temesgen H. Variation in soil properties under different land use types managed by smallholder farmers along the toposequence in southern Ethiopia. GEODERMA (2017), 290
Neira DP. 2016. "Energy efficiency of cacao agroforestry under traditional and organic management". AGRONOMY FOR SUSTAINABLE DEVELOPMENT 36(3):.
Neupane RP Thapa, and GB. 2001. "Impact of agroforestry intervention on soil fertility and farm income under the subsistence farming system of the middle hills, Nepal". AGRICULTURE ECOSYSTEMS & ENVIRONMENT 84(2):157 - 167.
Neupane, R.P., and Thapa, G.B. (2003). Agroforestry interventions for improving the livelihoods of subsistence households in the hills of Nepal. In Mountain Agriculture in the Hindu Kush-Himalayan region: Proceedings of an International Symposium held in Kathmandu, Nepal on 21-24 May, 2001. Kathamndu, Nepal: International Centre for Integrated Mountain Development (ICIMOD).
Nikiema, A., Hall, J.B., van der Maesen, L.J.G. (2005). Comparing parkland species diversity in two eco-zones on the Central Plateau of Burkina Faso. In Nikiema, ed., Agroforestry parkland species diversity: uses and management in semi-arid West Africa (Burkina Faso). Wageningen, Netherlands: Wageningen Universiteit (Wageningen University).
Nikiema, A., van der Maesen, L.J.G., Hall, J.B. (2005). Woody species composition of Sudan savanna parklands in relation to rural land use gradients in Burkina Faso. In Nikiema, ed., Agroforestry parkland species diversity: uses and management in semi-arid West Africa (Burkina Faso). Wageningen, Netherlands: Wageningen Universiteit (Wageningen University).
Nissen, T.M., Midmore, D.J., Keeler, A.G. (2001). Biophysical and economic tradeoffs of intercropping timber with food crops in the Philippine uplands. Agricultural Systems 67(2001), 49-69.
Nkonya, E., Pender, J., Kaizzi, K. (2006). The Influence of Asset and Access Poverty on Crop Production and Land Degradation in Uganda. International Association of Agricultural Economists, 2006 Annual Meeting, August 12-18, 2006, Queensland, Australia.
Norfolk O, Asale A, Temesgen T, Denu D, Platts PJ, Marchant R, and Yewhalaw D. (2017). Diversity and composition of tropical butterflies along an Afromontane agricultural gradient in the Jimma Highlands, Ethiopia. BIOTROPICA, 49(3), pp.346-354.
Novais SMA, Macedo-Reis LE, DaRocha WD, and Neves FS. 2016. "Effects of habitat management on different feeding guilds of herbivorous insects in cacao agroforestry systems". REVISTA DE BIOLOGIA TROPICAL 64(2):763-777.
Novais, S.M.A., Macedo-Reis, L.E. & Neves, F.S. Predatory beetles in cacao agroforestry systems in Brazilian Atlantic forest: a test of the natural enemy hypothesis. Agroforest Syst (2017) 91: 201. https://doi-org.proxy2.library.illinois.edu/10.1007/s10457-016-9917-z
Nurinsiyah AS, Fauzia H, Hennig C, and Hausdorf B. 2016. "Native and introduced land snail species as ecological indicators in different land use types in Java". ECOLOGICAL INDICATORS 70:557-565.
Nwachokor M A, and Bergsma E. (2011). A comparative assessment of rain erosion hazard of five land use types and management practices in Mhong Chun Yen Village, Northern Thailand using soil surface micro-topographic features of erosion.. American-Eurasian Journal of Sustainable Agriculture, 5(3), pp..
Obiri BD, Bright GA, McDonald MA, Anglaaere LCN, and Cobbina J. (2007). Financial analysis of shaded cocoa in Ghana. AGROFORESTRY SYSTEMS, 71(2), pp.139-149.
Ofori-Bah A, and Asafu-Adjaye J. (2011). Scope economies and technical efficiency of cocoa agroforesty systems in Ghana. ECOLOGICAL ECONOMICS, 70(8), pp.1508-1518.
Ogunkunle C O, and Awotoye O O. (2011). Soil fertility status under different tree cropping system in a Southwestern zone of Nigeria.. Notulae Scientia Biologicae, 3(2), pp..
Ogunlana E A. (2004). The technology adoption behavior of women farmers: the case of alley farming in Nigeria.. Renewable Agriculture and Food Systems, 19(1), pp..
Okojie L O. (2000). Ex-post evaluation of agroforestry system investment in Plateau State, Nigeria.. Journal of Tropical Forest Resources, 16(1), pp..
Olanrewaju O D. (2008). Changes in soil properties following conversion of humid tropical rainforest of Nigeria into cocoa agroforests.. Journal of Applied Biological Sciences, 2(3), pp..
Oliveira, J.S.R., Kato, O.R., Oliveira, T.F. et al. Evaluation of sustainability in Eastern Amazon under proambiente program. Agroforest Syst (2010) 78: 185.
Ortiz-Rodriguez, O.O., Villamizar-Gallardo, R.A., Naranjo-Merino, C.A., Garcia-Caceres, R.G., Castaneda-galvis, M.T. (2016). Caron footprint of the colombian cocoa production. Engenharia Agricola, 36(2).
Ouattara B, Ouattara K, Serpantie G, Mando A, Sedogo MP, and Bationo A. (2007). Intensity cultivation induced effects on soil organic carbon dynamic in the western cotton area of Burkina Faso. In: , ed., ADVANCES IN INTEGRATED SOIL FERTILITY MANAGEMENT IN SUB-SAHARAN AFRICA: CHALLENGES AND OPPORTUNITIES. DORDRECHT: SPRINGER, pp.749-757.
Pagiola S, Honey-Roses J, and Freire-Gonzalez J. 2016. "Evaluation of the Permanence of Land Use Change Induced by Payments for Environmental Services in Quindio, Colombia". PLOS ONE 11(3):.
Palsaniya DR, Singh R, Tewari RK, Yadav RS, and Dhyani SK. (2012). Integrated watershed management for natural resource conservation and livelihood security in semi-arid tropics of India. INDIAN JOURNAL OF AGRICULTURAL SCIENCES, 82(3), pp.241-247.
Panwar P, Pal S, Reza SK, and Sharma B. (2011). Soil Fertility Index, Soil Evaluation Factor, and Microbial Indices under Different Land Uses in Acidic Soil of Humid Subtropical India. COMMUNICATIONS IN SOIL SCIENCE AND PLANT ANALYSIS, 42(22), pp.2724-2737.
Pardini R, Faria D, Accacio GM, Laps RR, Mariano-Neto E, Paciencia MLB, Dixo M, and Baumgarten J. (2009). The challenge of maintaining Atlantic forest biodiversity: A multi-taxa conservation assessment of specialist and generalist species in an agro-forestry mosaic in southern Bahia. BIOLOGICAL CONSERVATION, 142(6), pp.1178-1190.
Pattanayak S K, and Mercer D E. (2002). Indexing soil conservation: farmer perceptions of agroforestry benefits.. Journal of Sustainable Forestry, 15(2), pp..
Pauli N, Barrios E, Conacher AJ, and Oberthur T. (2011). Soil macrofauna in agricultural landscapes dominated by the Quesungual Slash-and-Mulch Agroforestry System, western Honduras. APPLIED SOIL ECOLOGY, 47(2), pp.119-132.
Peixoto ML, Fernandes LG, Carvalho MAC, de Oliveira ML, Putti FF, and dos Reis AR. (2017). Assessment of mite fauna in different coffee cropping systems in Brazil. BIOCONTROL SCIENCE AND TECHNOLOGY, 27(3), pp.424-432.
Pender J, Suyanto , Kerr J, and Kato E. (2008). Impacts of the Hutan Kamasyarakatan social forestry program in the Sumberjaya watershed, West Lampung district of Sumatra, Indonesia.. IFPRI - Discussion Papers, (769).
Peneireiro F M, Rodrigues R R, Fraga da Silva, and M. E. (2000). Agroforestry systems managed through natural succession: a case study.. In: , ed., IFOAM 2000: the world grows organic. Proceedings 13th International IFOAM Scientific Conference, Basel, Switzerland, 28 to 31 August, 2000.. Zurich, Switzerland: vdf Hochschulverlag AG an der ETH Zurich, pp.429.
Perfecto I, Mas A, Dietsch T, and Vandermeer J. (2003). Conservation of biodiversity in coffee agroecosystems: a tri-taxa comparison in southern Mexico. BIODIVERSITY AND CONSERVATION, 12(6), pp.1239-1252.
Perry, J., Lojka, B., Quinones Ruiz, L., Van Damme, P., Houška, J., & Fernandez Cusimamani, E. (2016). How natural Forest Conversion Affects Insect Biodiversity in the Peruvian Amazon: Can Agroforestry Help? Forests, 7(12), 82. http://doi.org/10.3390/f7040082
Pezzopane J R. M, Souza P S. de, Rolim G de S, and Gallo P B. (2011). Microclimate in coffee plantation grown under grevillea trees shading.. Acta Scientiarum - Agronomy, 33(2), pp..
Philpott SM, and Bichier P. (2012). Effects of shade tree removal on birds in coffee agroecosystems in Chiapas, Mexico. AGRICULTURE ECOSYSTEMS & ENVIRONMENT, 149, pp.171-180.
Phiri R, and Akinnifesi F K. (2001). Farmers' perception of two agroforestry species and their contribution to soil fertility replenishment in Malawi. Agricultural technologies for sustainable development in Malawi. Proceedings of the first annual scientific conference held at the Malawi Institute of Management (MIM), Lilongwe, Malawi, 6-10 November, 2000. Lilongwe, Malawi: Department of Agricult…
Pineda-Guerrero A, Gonzalez-Maya JF, and Perez-Torres J. (2015). Conservation value of forest fragments for medium-sized carnivores in a silvopastoral system in Colombia. MAMMALIA, 79(1), pp.115-119.
Pinho, R. C., Alfaia, S. S., Miller, R. P., Uguen, K., Magalhães, L. D., Ayres, M., … Trancoso, R. (2011). Islands of fertility: Soil improvement under indigenous homegardens in the savannas of Roraima, Brazil. Agroforestry Systems, 81(3), 235–247. http://doi.org/10.1007/s10457-010-9336-5
Pinoargote M, Cerda R, Mercado L, Aguilar A, Barrios M, and Somarriba E. (2017). Carbon stocks, net cash flow and family benefits from four small coffee plantation types in Nicaragua.. Forests, and Trees and Livelihoods, 26(3), pp..
Place F, Adato M, Hebinck P, and Omosa M. (2005). The impact of agroforestry-based soil fertility replenishment practices on the poor in western Kenya.. Research Report - International Food Policy Research Institute, (142), pp..
Place F, Franzel S, Noordin Q, and Jama B. 2004. Improved fallows in Kenya: history, farmer practice, and impacts.. Washington, USA: International Food Policy Research Institute.
Place F, Roothaert R, Maina L, Franzel S, Sinja J and Wanjiku J. 2009. The impact of fodder trees on milk production and income among smallholder dairy farmers in East Africa and the role of research. ICRAF Occasional Paper No. 12. Nairobi: World Agroforestry Centre.
Ponette-Gonzalez AG, Weathers KC, and Curran LM. (2010). Tropical land-cover change alters biogeochemical inputs to ecosystems in a Mexican montane landscape. ECOLOGICAL APPLICATIONS, 20(7), pp.1820-1837.
Ponette-Gonzalez AG, Weathers KC, and Curran LM. (2010). Water inputs across a tropical montane landscape in Veracruz, Mexico: synergistic effects of land cover, rain and fog seasonality, and interannual precipitation variability. GLOBAL CHANGE BIOLOGY, 16(3), pp.946-963.
Prado MRV, Ramos FT, Weber OLD, and Muller CB. 2016. "ORGANIC CARBON AND TOTAL NITROGEN IN THE DENSIMETRIC FRACTIONS OF ORGANIC MATTER UNDER DIFFERENT SOIL MANAGEMENT". REVISTA CAATINGA 29(2):263-273.
Pu YuLin, Xie DeTi, Ni JiuPai, and Wei ChaoFu. (2014). Evaluation on comprehensive ecological benefits of different hedgerow patterns on slope-farmland in purple soil area.. Zhongguo Shengtai Nongye Xuebao / Chinese Journal of Eco-Agriculture, 22(1), pp..
Quandt A, and McCabe JT. 2017. ""You Can Steal Livestock but You Can't Steal Trees." The Livelihood Benefits of Agroforestry during and after Violent Conflict". HUMAN ECOLOGY 45(4):463-473.
Quazi SA, and Ticktin T. 2016. "Understanding drivers of forest diversity and structure in managed landscapes: Secondary forests, plantations, and agroforests in Bangladesh". FOREST ECOLOGY AND MANAGEMENT 366:118-134.
Quinion A, Chirwa PW, Akinnifesi FK, and Ajayi OC. (2010). Do agroforestry technologies improve the livelihoods of the resource poor farmers? Evidence from Kasungu and Machinga districts of Malawi. AGROFORESTRY SYSTEMS, 80(3), pp.457-465.
Rahman S A, Farhana K M, Rahman A H. M. M, and Imtiaj A. (2007). An economic evaluation of the multistrata agroforestry system in Northern Bangladesh.. American-Eurasian Journal of Agricultural and Environmental Science, 2(6), pp..
Rahman S A, Rahman M F, Codilan A L, and Farhana K M. (2007). Analysis of the economic benefits from systematic improvements to shifting cultivation and its evolution towards stable continuous agroforestry in the upland of Eastern Bangladesh.. International Forestry Review, 9(1), pp..
Rahul Singh, Bhardwaj D R, Pala N A, and Rajput B S. (2016). Realizing the need of agroforestry based landuse systems for better economic yields in western Himalaya, India.. International Journal of Forest Usufructs Management, 17(2).
Rajput B S, Bhardwaj D R, and Pala N A. (2015). Carbon dioxide mitigation potential and carbon density of different land use systems along an altitudinal gradient in north-western Himalayas.. Agroforestry Systems, 89(3), pp..
Rajput BS, Bhardwaj DR, and Pala NA. (2017). Factors influencing biomass and carbon storage potential of different land use systems along an elevational gradient in temperate northwestern Himalaya. AGROFORESTRY SYSTEMS, 91(3), pp.479-486.
Rakotovao NH, Razafimbelo TM, Rakotosamimanana S, Randrianasolo Z, Randriamalala JR, and Albrecht A. (2017). Carbon footprint of smallholder farms in Central Madagascar: The integration of agroecological practices. JOURNAL OF CLEANER PRODUCTION, 140, pp.1165-1175.
Ramadhani T Otsyina, R Franzel, and S. (2002). Improving household incomes and reducing deforestation using rotational woodlots in Tabora district, Tanzania. AGRICULTURE ECOSYSTEMS & ENVIRONMENT, 89(3), pp.229 - 239AR PII S0167-8809(01)00165-7.
Ranjini Murali, and Raman T R. S. (2012). Streamside amphibian communities in plantations and a rainforest fragment in the Anamalai hills, India.. Journal of Threatened Taxa, 4(9).
Rasul G, and Thapa GB. (2006). Financial and economic suitability of agroforestry as an alternative to shifting cultivation: The case of the Chittagong Hill Tracts, Bangladesh. AGRICULTURAL SYSTEMS, 91(1-2), pp.29-50.
Rasul G, and Thapa GB. (2007). The impact of policy and institutional environment on costs and benefits of sustainable agricultural land uses: The case of the Chittagong Hill Tracts, Bangladesh. ENVIRONMENTAL MANAGEMENT, 40(2), pp.272-283.
Rasul G. (2009). Ecosystem services and agricultural land-use practices: a case study of the Chittagong Hill Tracts of Bangladesh.. Sustainability: Science, and Practice & Policy, 5(2).
Redondo-Brenes A, and Montagnini F. (2011). CONTRIBUTION OF HOMEGARDENS, AGROSILVOPASTORAL SYSTEMS, AND OTHER HUMAN-DOMINATED LAND-USE TYPES TO THE AVIAN DIVERSITY OF A BIOLOGICAL CORRIDOR IN COSTA RICA. In: , ed., HANDBOOK ON AGROFORESTRY: MANAGEMENT PRACTICES AND ENVIRONMENTAL IMPACT. HAUPPAUGE: NOVA SCIENCE PUBLISHERS, INC, pp.185-223.
Reverchon F, Bai SH, Liu X, and Blumfield TJ. (2015). Tree Plantation Systems Influence Nitrogen Retention and the Abundance of Nitrogen Functional Genes in the Solomon Islands. FRONTIERS IN MICROBIOLOGY, 6, pp..
Rimhanen K, Ketoja E, Yli-Halla M, and Kahiluoto H. 2016. "Ethiopian agriculture has greater potential for carbon sequestration than previously estimated". GLOBAL CHANGE BIOLOGY 22(11):3739-3749.
Rizali A, Clough Y, Buchori D, and Tscharntke T. (2013). Dissimilarity of ant communities increases with precipitation, but not reduced land-use intensity, in Indonesian cacao agroforestry. Diversity, 5(1), pp.26-38.
Rojas L Godoy, C Hanson, P Hilje, and L. 2001. "A survey of homopteran species (Auchenorrhyncha) from coffee shrubs and poro and laurel trees in shaded coffee plantations, in Turrialba, Costa Rica". REVISTA DE BIOLOGIA TROPICAL 49(3-4):1057 - 1065.
Roy B, Rahman M H, and Fardusi M J. 2012. "Impact of banana based agroforestry on degraded Sal forest (Shorea robusta C.F. Gaertn) of Bangladesh: a study from Madhupur National Park.". Journal of Biodiversity and Ecological Sciences 2(1):.
Saha SK, Nair PKR, Nair VD, and Kumar BM. (2010). Carbon storage in relation to soil size-fractions under tropical tree-based land-use systems. PLANT AND SOIL, 328(1-2), pp.433-446.
Sahner J, Budi SW, Barus H, Edy N, Meyer M, Corre MD, and Polle A. (2015). Degradation of Root Community Traits as Indicator for Transformation of Tropical Lowland Rain Forests into Oil Palm and Rubber Plantations. PLOS ONE, 10(9).
Saj, S., Durot, C., Mvondo Sakouma, K., Tayo Gamo, K. and Avana-Tientcheu, M.L., 2017. Contribution of associated trees to long-term species conservation, carbon storage and sustainability: a functional analysis of tree communities in cacao plantations of Central Cameroon. International Journal of Agricultural Sustainability, 15(3), pp.282-302.
Săndoiu, I. and COJOCARIU, L., 2014. THE INFLUENCE OF FRUIT TREES ON THE AGROSTIS CAPILLARIS L. SPECIES IN THE SILVOPASTORAL SYSTEMS OF DISADVANTAGED AREAS. Research Journal of Agricultural Science, 46(4), pp.168-173.
Sanou J, Bayala J, Bazie P, and Teklehaimanot Z. (2012). PHOTOSYNTHESIS AND BIOMASS PRODUCTION BY MILLET (PENNISETUM GLAUCUM) AND TARO (COLOCASIA ESCULENTA) GROWN UNDER BAOBAB (ADANSONIA DIGITATA) AND NERE (PARKIA BIGLOBOSA) IN AN AGROFORESTRY PARKLAND SYSTEM OF BURKINA FASO (WEST AFRICA). EXPERIMENTAL AGRICULTURE, 48(2), pp.283-300.
Saxena K G; Rao K S; Sen K K; Maikhuri R K; Semwal R L. (2003) Integrated natural resource management: approaches and lessons from the Himalaya; In Integrated natural resources management: linking productivity, the environment and development
Schmitt-Harsh M ; Evans TP ; Castellanos E ; Randolph JC. (2012). Carbon stocks in coffee agroforests and mixed dry tropical forests in the western highlands of Guatemala. Agroforest Syst (2012) 86:141–157. DOI 10.1007/s10457-012-9549-x
Schroth G ; Bede LC ; Paiva AO ; Cassano CR ; Amorim AM ; Faria D ; Mariano-Neto E ; Martini AMZ ; Sambuichi RHR ; Lobo RN . (2015). Contribution of agroforests to landscape carbon storage. Mitig Adapt Strateg Glob Change 20:1175–1190.20:1175–1190
Segnini A, Posadas A, Quiroz R, Milori DMBP, Vaz CMP, and Martin-Neto L. (2011). Soil carbon stocks and stability across an altitudinal gradient in southern Peru. JOURNAL OF SOIL AND WATER CONSERVATION, 66(4), pp.213-220.
Sharma E, Rai S C, and Sharma R. (2001). Soil, water and nutrient conservation in mountain farming systems: case-study from the Sikkim Himalaya.. Journal of Environmental Management, 61(2), pp.123–135.
Sharma L N, and Vetaas O R. 2015. "Does agroforestry conserve trees? A comparison of tree species diversity between farmland and forest in mid-hills of central Himalaya.". Biodiversity and Conservation 24(8):.
Sharma P, Rai SC, Sharma R, and Sharma E. (2004). Effects of land-use change on soil microbial C, N and P in a Himalayan watershed. PEDOBIOLOGIA, 48(1), pp.83-92.
Sharma, U.C; Sharma, V. (2009). Plant-livestock-soil-hydrology interactions in the northeastern region of India. Biologia 64/3: 560—564
Shepherd G Buresh, RJ Gregory, and PJ. (2000). Land use affects the distribution of soil inorganic nitrogen in smallholder production systems in Kenya. BIOLOGY AND FERTILITY OF SOILS, 31(3-4), pp.348 - 355
Shradha Rathod ; Pooja Rathod. (2013). Amphibian communities in three different coffee plantation regimes in the Western Ghats, India. Journal of Threatened Taxa. 5(9): 4404–4413
Shrestha RP, Schmidt-Vogt D, and Gnanavelrajah N. 2010. "Relating plant diversity to biomass and soil erosion in a cultivated landscape of the eastern seaboard region of Thailand". APPLIED GEOGRAPHY 30(4):606-617.
Siddique I, Gutjahr C, Seneviratne G, Breckling B, Ranwala SW, and Alexander IJ. (2007). Changes in soil chemistry associated with the establishment of forest gardens on eroded, acidified grassland soils in Sri Lanka. BIOLOGY AND FERTILITY OF SOILS, 44(1), pp.163-170.
Siebert SF. (2002). From shade- to sun-grown perennial crops in Sulawesi, Indonesia: implications for biodiversity conservation and soil fertility. BIODIVERSITY AND CONSERVATION, 11(11), pp.1889 - 1902.
Singh A K, and Bordoloi L J. (2011). Study on soil fertility variation as influenced by land use system and soil depth interaction in acid hill soils of Nagaland. Journal of the Indian Society of Soil Science, 59(2), pp.1-7.
Singh B R, Wele A D, and Lal R. (2010). Soil carbon sequestration under chronosequences of agroforestry and agricultural lands in Southern Ethiopia.. Proceedings of the 19th World Congress of Soil Science: Soil solutions for a changing world, Brisbane, Australia, and 1-6 August 2010. Working Group 4.1 Carbon sequestation on degraded lands, , pp..
Singh K, Maikhuri R K, Rao K S, and Saxena K G. (2008). Characterizing land-use diversity in village landscapes for sustainable mountain development: a case study from Indian Himalaya.. Environmentalist, 28(4), pp.429–445.
Singh S K, Kumar K S, Benjongwapang Aier, Kanduri V P, and Saroj Ahirwar. (2012). Plant community characteristics and soil status in different land use systems in Dimapur district, Nagaland, India.. Lesne Prace Badawcze, 73(4), pp..
Singhvi N R, and Katiyar R L. (2009). Intercropping of mulberry with garlic, onion and carrot in Maharashtra. Plant Archives, 9(1), pp.265-266.
Sircely, J. and Naeem, S., 2012. Biodiversity and ecosystem multi-functionality: observed relationships in smallholder fallows in Western Kenya. PloS one, 7(11), p.e50152.
Siregar, U.J., Rachmi, A., Massijaya, M.Y., Ishibashi, N. and Ando, K., 2007. Economic analysis of sengon (Paraserianthes falcataria) community forest plantation, a fast growing species in East Java, Indonesia. Forest Policy and Economics, 9(7), pp.822-829.
Sistla SA, Roddy AB, Williams NE, Kramer DB, Stevens K, and Allison SD. 2016. "Agroforestry Practices Promote Biodiversity and Natural Resource Diversity in Atlantic Nicaragua". PLOS ONE 11(9):.
Snelder, D.J., 2008. Smallholder tree growing in Philippine back yards: homegarden characteristics in different environmental settings. In Smallholder Tree Growing for Rural Development and Environmental Services (pp. 37-74). Springer Netherlands.
Soler R, Pastur GM, Peri P, Lencinas MV, and Pulido F. (2013). Are silvopastoral systems compatible with forest regeneration? An integrative approach in southern Patagonia. AGROFORESTRY SYSTEMS, 87(6), pp.1213-1227.
Somboonsuke, B., Wetayaprasit, P., Chernchom, P. and Pacheerat, K., 2011. Diversification of smallholding rubber agroforestry system (SRAS) Thailand. Kasetsart Journal (Soc. Sci), 32, pp.327-339.
Soto-Pinto, L., Perfecto, I. and Caballero-Nieto, J., 2002. Shade over coffee: its effects on berry borer, leaf rust and spontaneous herbs in Chiapas, Mexico. Agroforestry systems, 55(1), pp.37-45.
Souza H N. de. (2012). Biodiversity and key ecosystem services in agroforestry coffee systems in the Brazilian Atlantic Rainforest biome.. In: , ed., Biodiversity and key ecosystem services in agroforestry coffee systems in the Brazilian Atlantic Rainforest biome. Wageningen, Netherlands: Wageningen Universiteit (Wageningen University), pp..
Sreekar, R., Mohan, A., Das, S., Agarwal, P. and Vivek, R., 2013. Natural windbreaks sustain bird diversity in a tea-dominated landscape. PloS one, 8(7), p.e70379.
Steffan-Dewenter, I., Kessler, M., Barkmann, J., Bos, M.M., Buchori, D., Erasmi, S., Faust, H., Gerold, G., Glenk, K., Gradstein, S.R. and Guhardja, E., 2007. Tradeoffs between income, biodiversity, and ecosystem functioning during tropical rainforest conversion and agroforestry intensification. Proceedings of the National Academy of Sciences, 104(12), pp.4973-4978.
Stille, L., Smeets, E., Wicke, B., Singh, R. and Singh, G., 2011. The economic performance of four (agro-) forestry systems on alkaline soils in the state of Haryana in India. Energy for Sustainable Development, 15(4), pp.388-397.
Strobl, S., Fetene, M. and Beck, E.H., 2011. Analysis of the “shelter tree-effect” of natural and exotic forest canopies on the growth of young Podocarpus falcatus trees in southern Ethiopia. Trees, 25(5), p.769.
Su, Y.Z. and Zhao, H.L., 2002. Characteristics of soil degradation as affected by long-term land use and management systems in a semi-arid sandy soil in North China. Annals of Arid Zone, 41(2), pp.109-118.
Sudeshna Bhattacharjya, Debarati Bhaduri, Swati Chauhan, Ramesh Chandra, Raverkar K P, and Navneet Pareek. (2017). Comparative evaluation of three contrasting land use systems for soil carbon, microbial and biochemical indicators in North-Western Himalaya.. Ecological Engineering, 103(Part A), pp..
Sukhjinder Singh, and Dhaliwal H S. (2005). An economic analysis of poplar based agroforestry systems in Punjab, India.. Indian Journal of Forestry, 28(4), pp..
Sun YiRong, Zhu JiaoJun, Yan QiaoLing, Hu ZhiBin, and Zheng Xiao. (2016). Changes in vegetation carbon stocks between 1978 and 2007 in central Loess Plateau, China.. Environmental Earth Sciences, 75(4), pp..
Supriyadi, S., 2014. Impact of Watershed Restoration Based Agroforestry on Soil Quality in the Sub-Watershed Keduang, Wonogiri, Indonesia. Journal of Sustainable Development, 7(6), p.223.
Supriyadi, S., Hartati, S. and Machfiroh, N., 2016. Soil Quality Index in the Upstream of Bengawan Solo River Basin According to the Soil Function in Nutrient Cycling Based on Soybean Production in Agroforestry. Agrivita, 38(1), p.55.
Suryanto, P., Hamzah, M.Z., Mohamed, A. and Alias, M.A., 2011. Silviculture Agroforestry Regime: Compatible Management in Southern Gunung Merapi National Park, Java, Indonesia. International Journal of Biology, 3(2), p.115.
Suyanto, S., Permana, R.P., Khususiyah, N. and Joshi, L., 2005. Land tenure, agroforestry adoption, and reduction of fire hazard in a forest zone: A case study from Lampung, Sumatra, Indonesia. Agroforestry Systems, 65(1), pp.1-11.
Swinkels, R.A., Franzel, S., Shepherd, K.D., Ohlsson, E. and Ndufa, J.K., 2002. The adoption potential of short rotation improved tree fallows: Evidence from western Kenya (pp. 65-88). New York: Cabi Publishing.
Sysouphanthong, P., Thongkantha, S., Zhao, R., Soytong, K. and Hyde, K.D., 2010. Mushroom diversity in sustainable shade tea forest and the effect of fire damage. Biodiversity and conservation, 19(5), pp.1401-1415.
Tadele, D. and Teketay, D., 2014. Growth and yield of two grain crops on sites former covered with eucalypt plantations in Koga Watershed, northwestern Ethiopia. Journal of forestry research, 25(4), pp.935-940.
Tadesse, G., Zavaleta, E. and Shennan, C., 2014. Effects of land-use changes on woody species distribution and above-ground carbon storage of forest-coffee systems. Agriculture, ecosystems & environment, 197, pp.21-30.
Tadesse, G., Zavaleta, E., Shennan, C. and FitzSimmons, M., 2014. Prospects for forest-based ecosystem services in forest-coffee mosaics as forest loss continues in southwestern Ethiopia. Applied Geography, 50, pp.144-151.
Tadu, Z., Djiéto-Lordon, C., Youbi, E.M., Aléné, C.D., Fomena, A. and Babin, R., 2014. Ant mosaics in cocoa agroforestry systems of Southern Cameroon: influence of shade on the occurrence and spatial distribution of dominant ants. Agroforestry systems, 88(6), pp.1067-1079.
Takano, K.T., Nakagawa, M., Itioka, T., Kishimoto-Yamada, K., Yamashita, S., Tanaka, H.O., Fukuda, D., Nagamasu, H., Ichikawa, M., Kato, Y. and Momose, K., 2014. The Extent of Biodiversity Recovery During Reforestation After Swidden Cultivation and the Impacts of Land-Use Changes on the Biodiversity of a Tropical Rainforest Region in Borneo. In Social-Ecological Systems in Transition (pp. 27-49).…
Takoutsing, B., Weber, J.C., Tchoundjeu, Z. and Shepherd, K., 2016. Soil chemical properties dynamics as affected by land use change in the humid forest zone of Cameroon. Agroforestry Systems, 90(6), pp.1089-1102.
Tegha, K.C. and Sendze, Y.G., 2016. Soil organic carbon stocks in Mount Cameroon National Park under different land uses. Journal of Ecology and the Natural Environment, 8(3), pp.20-30.
Teodoro, A.V., Sousa-Souto, L., Klein, A.M. and Tscharntke, T., 2010. Seasonal contrasts in the response of coffee ants to agroforestry shade-tree management. Environmental entomology, 39(6), pp.1744-1750.
Thakur, N.S., Gupta, N.K. and Gupta, B., 2005. Biomass partitioning of Khair trees (Acacia catechu Willd.) under different agroforestry systems in western Himalayas–a case study. Short rotation forestry for industrial and rural development, pp.208-214.
Theobald, T.F., Mussgnug, F. and Becker, M., 2014. Live fences–a hidden resource of soil fertility in West Kenya. Journal of Plant Nutrition and Soil Science, 177(5), pp.758-765.
Thorlakson, T. and Neufeldt, H., 2012. Reducing subsistence farmers’ vulnerability to climate change: evaluating the potential contributions of agroforestry in western Kenya. Agriculture & Food Security, 1(1), p.15.
Tian, G., Salako, F.K. and Ishida, F., 2001. Replenishment of C, N, and P in a degraded alfisol under humid tropical conditions: effect of fallow species and litter polyphenols. Soil Science, 166(9), pp.614-621.
Tiku N E, Agbogo E A, and Mbu J E. (2006). Analysis of economic benefits of rural communities' participation in sustainable agroforestry practices in central cross River State.. Journal of Agriculture, and Forestry and Social Sciences, 4(2), pp..
Tiruneh Asaye, Z., 2017. Effects of scattered Acacia tortilis (Forssk) hayne on soil properties in different land uses in Central Rift Valley of Ethiopia. Journal of Sustainable Forestry, 36(2), pp.164-176.
Tonucci, R.G., Nair, P.K., Nair, V.D., Garcia, R. and Bernardino, F.S., 2011. Soil carbon storage in silvopasture and related land-use systems in the Brazilian Cerrado. Journal of environmental quality, 40(3), pp.833-841.
Torres, A.B., Marchant, R., Lovett, J.C., Smart, J.C. and Tipper, R., 2010. Analysis of the carbon sequestration costs of afforestation and reforestation agroforestry practices and the use of cost curves to evaluate their potential for implementation of climate change mitigation. Ecological economics, 69(3), pp.469-477.
Torrico, J.C. and Janssens, M., 2009. Biomass and Energy Assessment of Different Natural and Agricultural Systems in Brazil. Agriculturae Conspectus Scientificus, 74(1), pp.7-12.
Torrico, J.C. and Janssens, M.J., 2010. Rapid assessment methods of resilience for natural and agricultural systems. Anais da Academia Brasileira de Ciências, 82(4), pp.1095-1105.
Tremblay, S., Lucotte, M., Revéret, J.P., Davidson, R., Mertens, F., Passos, C.J.S. and Romana, C.A., 2015. Agroforestry systems as a profitable alternative to slash and burn practices in small-scale agriculture of the Brazilian Amazon. Agroforestry Systems, 89(2), pp.193-204.
Triadiati, S., Tjitrosemito, E., Guhardja, E., Sudarsono, H., Qayim, I. and Leuschner, C., 2011. Litterfall production and leaf-litter decomposition at natural forest and cacao agroforestry in Central Sulawesi, Indonesia. Asian Journal of biological sciences, 4(3), pp.221-234.
Tripathi, G. and Sharma, B.M., 2005. Impact of land use practices on faunal abundance, nutrient dynamics and biochemical properties of desert pedoecosystem. Environmental technology, 26(11), pp.1205-1216.
Tripathi, G., Ram, S., Sharma, B.M. and Singh, G., 2009. Fauna-associated changes in soil biochemical properties beneath isolated trees in a desert pastureland of India and their importance in soil restoration. The Environmentalist, 29(3), pp.318-329.
Tripathi, K.P. and Bajrang, S., 2010. Impact of different forest plantations and cropping systems on reclamation of sodic soils. Indian Journal of Forestry, 33(2), pp.135-142.
Tsunehiro Otsuki, 2010. "Estimating Agroforestry's Effect on Productivity in Kenya: An Application of a Treatment Effects Model," OSIPP Discussion Paper 10E001, Osaka School of International Public Policy, Osaka University.
Tu, J., Wang, B., McGrouther, K., Wang, H., Ma, T., Qiao, J. and Wu, L., 2017. Soil quality assessment under different Paulownia fortunei plantations in mid-subtropical China. Journal of Soils and Sediments, 17(9), pp.2371-2382.
Tully, K.L., Wood, S.A., Almaraz, M., Neill, C. and Palm, C., 2015. The effect of mineral and organic nutrient input on yields and nitrogen balances in western Kenya. Agriculture, Ecosystems & Environment, 214, pp.10-20.
Tylianakis, J.M., Klein, A.M. and Tscharntke, T., 2005. Spatiotemporal variation in the diversity of Hymenoptera across a tropical habitat gradient. Ecology, 86(12), pp.3296-3302.
Tylianakis, J.M., Klein, A.M., Lozada, T. and Tscharntke, T., 2006. Spatial scale of observation affects α, β and γ diversity of cavity‐nesting bees and wasps across a tropical land‐use gradient. Journal of Biogeography, 33(7), pp.1295-1304.
Uezu, A., Beyer, D.D. and Metzger, J.P., 2008. Can agroforest woodlots work as stepping stones for birds in the Atlantic forest region?. Biodiversity and Conservation, 17(8), pp.1907-1922.
Utomo, B., Prawoto, A.A., Bonnet, S., Bangviwat, A. and Gheewala, S.H., 2016. Environmental performance of cocoa production from monoculture and agroforestry systems in Indonesia. Journal of Cleaner Production, 134, pp.583-591.
Valencia V, Naeem S, Garcia-Barrios L, West P, and Sterling EJ. 2016. "Conservation of tree species of late succession and conservation concern in coffee agroforestry systems". AGRICULTURE ECOSYSTEMS & ENVIRONMENT 219:32-41.
Van Bael SA, Bichier P, Ochoa I, and Greenberg R. 2007. "Bird diversity in cacao farms and forest fragments of western Panama". BIODIVERSITY AND CONSERVATION 16(8):2245-2256.
van Rikxoort H, Schroth G, Laderach P, and Rodriguez-Sanchez B. 2014. "Carbon footprints and carbon stocks reveal climate-friendly coffee production". AGRONOMY FOR SUSTAINABLE DEVELOPMENT 34(4):887-897.
Varon EH, Eigenbrode SD, Bosque-Perez NA, and Hilje L. (2007). Effect of farm diversity on harvesting of coffee leaves by the leaf-cutting ant Atta cephalotes. AGRICULTURAL AND FOREST ENTOMOLOGY, 9(1), pp.47-55.
Veeramani VN ; Maynard LJ ; Murugappan C. (2003). Economic impact of shelterbelts on groundnut (Arachis hypogaea L.) production in therilands: A decomposition analysis. Journal of Soil and Water conservation. 58(2): 113-117
Verbist B, Poesen J, van Noordwijk M, Widianto , Suprayogo D, Agus F, and Deckers J. (2010). Factors affecting soil loss at plot scale and sediment yield at catchment scale in a tropical volcanic agroforestry landscape. CATENA, 80(1), pp.34-46.
Vieira T A, Rosa L dos S, Santos M M. de L. S, Santos C A. A. dos, Lustosa D C, and Santos A P. A. dos. (2016). Chemical properties of soils in agroforestry homegardens and other land use systems in Eastern Amazon, Brazil.. African Journal of Agricultural Research, 11(29), pp.2616-2622.
Vignesh N S, Maheswari M, and Doraisamy P. (2014). Influence of micro-climatic factors on biodiversity of cocoa (Theobroma cacao L.) plantations in Tamil Nadu.. Asian Journal of Environmental Science, 9(1), pp.16-23.
Vihemäki H., Hall J. M., Leonard C., Mwangoka M., and Mkongewa V. (2013). Bird and Plant Diversity in Tropical Landscape Mosaics in East Usambaras, Tanzania, Small-scale Forestry 12, pp. 125-143.
Villanueva-Lopez G, Martinez-Zurimendi P, Ramirez-Aviles L, Aryal DR, and Casanova-Lugo F. (2016). Live fences reduce the diurnal and seasonal fluctuations of soil CO2 emissions in livestock systems. AGRONOMY FOR SUSTAINABLE DEVELOPMENT, 36(1), pp..
Villanueva-Lopez G, Martinez-Zurimendi P, Ramirez-Aviles L, Casanova-Lugo F, and Jarquin-Sanchez A. (2014). Influence of livestock systems with live fences of Gliricidia sepium on several soil properties in Tabasco, Mexico. CIENCIA E INVESTIGACION AGRARIA, 41(2), pp.175-186.
Viswanath, S., Nair, P.K.R., Kaushik, P.K. and Prakasam, U., 2000. Acacia nilotica trees in rice fields: A traditional agroforestry system in central India. Agroforestry systems, 50(2), pp.157-177.
Walters B. B., and Hansen L. (2012). Farmed Landscapes, Trees and Forest Conservation in Saint Lucia (West Indies), Environmental Conservation 40(3), pp. 211-221.
Wang ChongYun, Meer P van der, Peng MingChun, Douven W, Hessel R, and Dang ChenLin. 2009. "Ecosystem services assessment of two watersheds of Lancang River in Yunnan, China with a decision tree approach.". Ambio 38(1):.
Wang, J., Ren, C., Cheng, H., Zou, Y., Bughio, M.A. and Li, Q., 2017. Conversion of rainforest into agroforestry and monoculture plantation in China: Consequences for soil phosphorus forms and microbial community. Science of the Total Environment, 595, pp.769-778.
Wanger, T.C., Iskandar, D.T., Motzke, I., Brook, B.W., Sodhi, N.S., Clough, Y. and Tscharntke, T., 2010. Effects of Land‐Use Change on Community Composition of Tropical Amphibians and Reptiles in Sulawesi, Indonesia. Conservation Biology, 24(3), pp.795-802.
Watanabe R, Figueiredo GC, da Silva AP, Neves JCL, and de Oliveira TS. 2016. "Physical quality of a Luvisol under agroforestry systems in a semi-arid region, Brazil". SOIL RESEARCH 54(4):430-439.
Wick B Tiessen, H Menezes, and RSC. (2000). Land quality changes following the conversion of the natural vegetation into silvo-pastoral systems in semi-arid NE Brazil. PLANT AND SOIL, 222(1-2), pp.59 - 70.
Wick B, and Tiessen H. (2008). Organic matter turnover in light fraction and whole soil under silvopastoral land use in semiarid northeast Brazil. RANGELAND ECOLOGY & MANAGEMENT, 61(3), pp.275-283.
Williams-Guillen K, and Perfecto I. (2011). Ensemble Composition and Activity Levels of Insectivorous Bats in Response to Management Intensification in Coffee Agroforestry Systems. PLOS ONE, 6(1), pp..
Williams-Guillen K, and Perfecto I. 2010. "Effects of Agricultural Intensification on the Assemblage of Leaf-Nosed Bats (Phyllostomidae) in a Coffee Landscape in Chiapas, Mexico". BIOTROPICA 42(5):605-613.
Wollenberg E, and Nawir A A. 2005. "Turning straw into gold: specialization among damar agroforest farmers in Pesisir, Sumatra.". Forests, and Trees and Livelihoods 15(4):.
Wood SLR, Rhemtulla JM, and Coomes OT. 2017. "Cropping history trumps fallow duration in long-term soil and vegetation dynamics of shifting cultivation systems". ECOLOGICAL APPLICATIONS 27(2):519-531.
Wordley CFR, Sankaran M, Mudappa D, and Altringham JD. 2017. "Bats in the Ghats: Agricultural intensification reduces functional diversity and increases trait filtering in a biodiversity hotspot in India". BIOLOGICAL CONSERVATION 210:48-55.
Worku, M., Lindner, A. and Berger, U., 2015. Management effects on woody species diversity and vegetation structure of coffee-based agroforestry systems in Ethiopia. Small-scale forestry, 14(4), pp.531-551.
Xu, Q., Wang, T., Li, Z., Cai, C., Shi, Z. and Jiang, C., 2010. Effect of soil conservation measurements on runoff, erosion and plant production: a case study on steeplands from the Three Gorges Area, China. Journal of Food, Agriculture & Environment, 8(3/4 part 2), pp.980-984.
Yadav, R.S., Yadav, B.L., Chhipa, B.R., Dhyani, S.K. and Ram, M., 2011. Soil biological properties under different tree based traditional agroforestry systems in a semi-arid region of Rajasthan, India. Agroforestry systems, 81(3), pp.195-202.
Yamada, M. and Gholz, H.L., 2002. An evaluation of agroforestry systems as a rural development option for the Brazilian Amazon. Agroforestry Systems, 55(2), pp.81-87.
Yamamoto, W., Ap Dewi, I. and Ibrahim, M., 2007. Effects of silvopastoral areas on milk production at dual-purpose cattle farms at the semi-humid old agricultural frontier in central Nicaragua. Agricultural Systems, 94(2), pp.368-375.
Yang JingCheng, Huang JianHui, Pan QingMin, Tang JianWei, and Han XingGuo. (2004). Long-term impacts of land-use change on dynamics of tropical soil carbon and nitrogen pools.. Journal of Environmental Sciences, 16(2), pp..
Yimyam N, Lordkaew S, and Rerkasem B. (2016). Carbon Storage in Mountain Land Use Systems in Northern Thailand. MOUNTAIN RESEARCH AND DEVELOPMENT, 36(2), pp.183-192.
You, W.Z., Zeng, D.H., Liu, M.G., Yun, L.L., Ye, Y.H. and Zhang, Y., 2010. Spatial and temporal variations of soil moisture in three types of agroforestry boundaries in the Loess Plateau, China. Journal of Forestry Research, 21(4), pp.415-422.
Yun, L., Bi, H., Gao, L., Zhu, Q., Ma, W., Cui, Z. and Wilcox, B.P., 2012. Soil moisture and soil nutrient content in walnut-crop intercropping systems in the Loess Plateau of China. Arid land research and management, 26(4), pp.285-296.
Zake, J., Pietsch, S.A., Friedel, J.K. and Zechmeister‐Boltenstern, S., 2015. Can agroforestry improve soil fertility and carbon storage in smallholder banana farming systems?. Journal of Plant Nutrition and Soil Science, 178(2), pp.237-249.
Zhang X, Zhao GS, Zhang XZ, Li X, Yu ZR, Liu YH, and Liang HB. (2017). Ground Beetle (Coleoptera: Carabidae) Diversity and Body-Size Variation in Four Land Use Types in a Mountainous Area Near Beijing, China. COLEOPTERISTS BULLETIN, 71(2), pp.402-412.
Zhang, H. and Shao, X., 2003. Improving agroforestry in sandy subhumid northwestern Shandong, China. Land degradation & development, 14(4), pp.421-429.
Zheng, X., Zhu, J. and Xing, Z., 2016. Assessment of the effects of shelterbelts on crop yields at the regional scale in Northeast China. Agricultural Systems, 143, pp.49-60.
Zhijun, W. and Young, S.S., 2003. Differences in bird diversity between two swidden agricultural sites in mountainous terrain, Xishuangbanna, Yunnan, China. Biological Conservation, 110(2), pp.231-243.
